# Supplementary material for: Transcriptome Study of an Exophiala dermatitidis PKS1 Mutant on an ex Vivo Skin Model: Is Melanin Important for Infection?
Source: Front Microbiol. 2018 Jul 3;9:1457. doi: 10.3389/fmicb.2018.01457 (PMC6037837; doi:10.3389/fmicb.2018.01457)
Supplement: TABLE S1 — Table containing supplementary data on cell wall related genes, sgRNAs, mapping, featureCount, functional annotation, regulated virulence factors, putative expressed serine proteases, up and down regulated genes skin vs. controls, upregulated genes in WT vs. MT and dataset of enriched GO terms. [file Table_1.XLS]

## Sheet: Overview
Sheet name	Description
cell wall	Table containing cell wall related genes
sgRNA	Sequence of the sgRNAs
Mapping	Mapping statistics for all RNA sequencing runs
featureCount	Read Count FeatureCount
functional annotation	gene functional annotation
Virulence Factors	List of virulence factors regulated in WT and MT
Putative expressed serine protease	Set of serine protease harboring different expression pattern in the WT and MT experiment
Genes UP Skin vs Control	upregulated genes with log2Fold > 1, pvalue < 0.01
Genes DOWN Skin vs Control	downregulated genes with log2Fold < -1, pvalue < 0.01
DiffGeneMTWT	Gene upregulated in WT vs MT
WTSkin-WTCT.UP	GO Term enriched in upregulated genes in WT Skin experiment
WTSkin-WTCT.DOWN	GO Term enriched in downregulated genes in WT Skin experiment
MTSkin-MTCT.UP	GO Term enriched in upregulated genes in MT Skin experiment
MTSkin-MTCT.DOWN	GO Term enriched in upregulated genes in MT Skin experiment
Experiment ID	Abbreviation used to describe the experiments and datasets in the paper.

## Sheet: cell wall
Cell wall Regulation
Chitin Synthase	description	WT1 log2FC	WT2 log2FC	MT log2FC
HMPREF1120_06816	CHS2 Class I chitin synthase			-1.16582567746554
HMPREF1120_07981	CHS1 Class II chitin synthase	3.24568544776265	2.6074408380758	2.80966
HMPREF1120_06479	CHS3 Class III chitin synthase		2.15356650140653	1.48981999251023
HMPREF1120_07721	CHS4 Class IV chitin synthase
HMPREF1120_08776	CHS5 Class V chitin synthase		1.44539171588777
HMPREF1120_08777	CHS7 Class VII chitin synthase
HMPREF1120_09115	CHS6 Class VI chitin synthase			-2.57073441001615
HMPREF1120_01791	Chitin synthase like
HMPREF1120_01790	UDP-N-acetylglucosamine 6-dehydrogenase Regulation of chitin synthase activity, by analogy to S. cerevisiae	-1.95295955762749		-1.45648790338604
Regulation of chitin synthase		WT1 log2FC	WT2 log2FC	MT log2FC
HMPREF1120_07720	SKT5 Activator of Chs3p during vegetative groWT2h
HMPREF1120_06335	Similarity with ScSkt5, activator of Chs3	3.36813612577346
HMPREF1120_05528	Similarity with ScSkt5, activator of Chs3 scaffold protein that tethers chitin synthase III (Chs3p) to	1.22127821891868
HMPREF1120_05249	scaffold protein that tethers chitin synthase III (Chs3p) to the bud neckHMPREF1120_
HMPREF1120_05359	ScCHS5 Similarity with ScChs5, component of exomer complex		-1.02293239680407	-1.1046380716074
HMPREF1120_01856	ScCHS6 Similarity with ScChs6, component of exomer complex
HMPREF1120_00837	Similarity with export control protein ScChs7
HMPREF1120_03003	ScCHS7 Similarity with export control protein ScChs7 Chitin modification
Chitin modification		WT1 log2FC	WT2 log2FC	MT log2FC
HMPREF1120_08023	Cda1/2 Chitin deacetylase	2.35232033960462
HMPREF1120_01911	Cda1/2 Chitin deacetylase
Chitin degradation		WT1 log2FC	WT2 log2FC	MT log2FC
HMPREF1120_03399	ChiA GPI anchored class III chitinase	3.81094834659883	3.64672440256395	2.67214
HMPREF1120_02334	Class III chitinase
HMPREF1120_06669	ChiB Class V chitinase			-1.8061445158233
HMPREF1120_03714	Class V chitinase
HMPREF1120_04557	Chitinase			-3.12980455119773
HMPREF1120_07241	Chitinase
HMPREF1120_06285	Extracellular N-acetyl-beta-glucosaminidase with a predicted role in chitin hydrolysis	-2.14358920817681		-2.21995934331261
HMPREF1120_06035	Extracellular N-acetyl-beta-glucosaminidase with a predicted role in chitin hydrolysis	-1.87914122924305	-2.09632299933
1,3-alpha-glucan synthesis and processing		WT1 log2FC	WT2 log2FC	MT log2FC
HMPREF1120_08319	Putative amylase; similarity with H. capsulatum Amy1
HMPREF1120_03460	Putative amylase; similarity with H. capsulatum Amy1
1,3-beta-glucan synthesis and processing		WT1 log2FC	WT2 log2FC	MT log2FC
HMPREF1120_03476	FksA Putative catalytic subunit 1,3-β-glucan synthase complex; ScFks1-like
HMPREF1120_04893	ScSMI1Putative regulatory component 1,3-β-glucan synthesis; ScKnr4-
HMPREF1120_09022	EngAEndo-1,3-β-glucanase (GH 81-family); ScEng1
HMPREF1120_04506	Putative exo-1,3-?-glucanase family (GH 55); related to		-3.54583580342338	-2.83302183029052
HMPREF1120_06180	Putative exo-1,3-?-glucanase family (GH 55); related to
HMPREF1120_01556	glucansPutative exo-1,3-β-glucanase family (GH 55); related to Coniothyrium minitans exo-1,3-glucanase (Cmg1)
HMPREF1120_05230	glucansPutative exo-1,3-β-glucanase family (GH 55); related to Coniothyrium minitans exo-1,3-glucanase (Cmg1)			-5.1466559757081
HMPREF1120_00547	Bgl2-family of putative 1,3-β-transglucosylases (GH 17) proposed to be involved in connecting the emerging 1,3-β-glucan chains to the existing b-glucan network through 1,6-β-linkages; related to A. fumigatus Bgt1-familyEndo-			1.85013026890982
HMPREF1120_05209	Bgl2-family of putative 1,3-β-transglucosylases (GH 17) proposed to be involved in connecting the emerging 1,3-β-glucan chains to the existing b-glucan network through 1,6-β-linkages; related to A. fumigatus Bgt1-familyEndo-		3.55627208310652	2.97325230651821
HMPREF1120_06595	Bgl2-family of putative 1,3-β-transglucosylases (GH 17) proposed to be involved in connecting the emerging 1,3-β-glucan chains to the existing b-glucan network through 1,6-β-linkages; related to A. fumigatus Bgt1-familyEndo-
HMPREF1120_08449	Bgl2-family of putative 1,3-β-transglucosylases (GH 17) proposed to be involved in connecting the emerging 1,3-β-glucan chains to the existing b-glucan network through 1,6-β-linkages; related to A. fumigatus Bgt1-familyEndo-
HMPREF1120_04141	Bgl2-family of putative 1,3-β-transglucosylases (GH 17) proposed to be involved in connecting the emerging 1,3-β-glucan chains to the existing b-glucan network through 1,6-β-linkages; related to A. fumigatus Bgt1-familyEndo-
HMPREF1120_03066	Bgl2-family of putative 1,3-β-transglucosylases (GH 17) proposed to be involved in connecting the emerging 1,3-β-glucan chains to the existing b-glucan network through 1,6-β-linkages; related to A. fumigatus Bgt1-familyEndo-
HMPREF1120_08078	Bgl2-family of putative 1,3-β-transglucosylases (GH 17) proposed to be involved in connecting the emerging 1,3-β-glucan chains to the existing b-glucan network through 1,6-β-linkages; related to A. fumigatus Bgt1-familyEndo-	-1.7325398780699		-1.92652451987103
HMPREF1120_04931	Dfg5Crh1-family of putative transglycosidases (GH 16);involved in crosslinking b-glucan and chitin; related to ScCrh
HMPREF1120_00627	Dfg5Crh1-family of putative transglycosidases (GH 16);involved in crosslinking b-glucan and chitin; related to ScCrh	2.80505453632294	4.51146938719973	4.68724
HMPREF1120_07927	Dfg5Crh1-family of putative transglycosidases (GH 16);involved in crosslinking b-glucan and chitin; related to ScCrh
HMPREF1120_02703	Dfg5Crh1-family of putative transglycosidases (GH 16);involved in crosslinking b-glucan and chitin; related to ScCrh			2.72484837792053
HMPREF1120_07283	Gas-family of putative 1,3-β-transglucosylases (GH 72) proposed to be involved in connecting the emerging 1,3-β-glucan chains to the existing β-glucan network; related to A. fumigatus Gel-familySun
HMPREF1120_01763	Gas-family of putative 1,3-β-transglucosylases (GH 72) proposed to be involved in connecting the emerging 1,3-β-glucan chains to the existing β-glucan network; related to A. fumigatus Gel-familySun
HMPREF1120_03477	Gas-family of putative 1,3-β-transglucosylases (GH 72) proposed to be involved in connecting the emerging 1,3-β-glucan chains to the existing β-glucan network; related to A. fumigatus Gel-familySun
HMPREF1120_01682	GelG1,3-β-glucanosyltransferase
HMPREF1120_01649	SunA Sun family, involved in septation, possibly β-glucosidase activity; related to ScSun-familySimilarity		3.98996562167011	3.1728335260224
HMPREF1120_06902	SunB Sun family, involved in septation, possibly β-glucosidase activity; related to ScSun-familySimilarity			-2.12489900580169
HMPREF1120_01614	Kre6			-1.1687808498035
HMPREF1120_04699	CelA	2.50682046023063	3.60413190945958	2.65007
HMPREF1120_05299	CelA			-2.21665733040548
HMPREF1120_02373	Mlg1glucanases in C. carbonum, hydrolyze 1,3-β-/1,4-β-glucans
HMPREF1120_07765	Mlg1glucanases in C. carbonum, hydrolyze 1,3-β-/1,4-β-glucans		4.0386555351824	3.06015999966049
HMPREF1120_03304	Mlg1glucanases in C. carbonum, hydrolyze 1,3-β-/1,4-β-glucans	-3.07794269750131
HMPREF1120_09051	Mlg1glucanases in C. carbonum, hydrolyze 1,3-β-/1,4-β-glucans	3.11088278932648	5.92554263235503	4.33669
Other Cell Wall biosynthesis proteins		WT1 log2FC	WT2 log2FC	MT log2FC
HMPREF1120_04431	GPI-CWP incorporation; related to S. cerevisiae Dfg5 AN0393 (dfgC), AN3049 (dfgD), AN8421 (dfgB) AN0383 (dfgE) Putative enzyme involved in cell wall biosynthesis with
HMPREF1120_03513	GPI-CWP incorporation; related to S. cerevisiae Dfg5 AN0393 (dfgC), AN3049 (dfgD), AN8421 (dfgB) AN0383 (dfgE) Putative enzyme involved in cell wall biosynthesis with			-1.6855656681657
HMPREF1120_05522	GPI-CWP incorporation; related to S. cerevisiae Dfg5 AN0393 (dfgC), AN3049 (dfgD), AN8421 (dfgB) AN0383 (dfgE) Putative enzyme involved in cell wall biosynthesis with
HMPREF1120_03851	Putative enzyme involved in cell wall biosynthesis with		1.67356785036826
HMPREF1120_08023	Putative enzyme involved in cell wall biosynthesis with	2.35232033960462

## Sheet: sgRNA
Number	Protospacer sequence (without NGG)		SgRNA (1 max 0 min, higher is better)	Start Position on Supercontig_1.3
1	GCAGACGGGAAACCGCACTG		0.8019	486720
2	CGGACCGCTAATGGTGACTG		0.7281	486903
3	GAATTAGGTTGAATATACGA		0.6991	487219
4	CTTGTCGACCGTTATTACAG		0.6724	487389
5	TAGGGAGCGAATATTGACAC		0.6525	486820

## Sheet: Mapping
RNAseq mapping
Run ID	Total Reads	Mapped Unique Fungi	Mapped Unique Human	# Reads on Annotation Element	% of initial reads
MTCT1	86934219	58.36%	1.86%	42094726	48.421 %
MTCT2	88098010	66.45%	1.3%	49426062	56.103 %
MTCT3	91012436	60.48%	2.03%	46141306	50.698 %
MTSkin1	53209321	59.23%	2.92%	26845829	50.453 %
MTSkin2	58816487	69.02%	1.52%	35682105	60.667 %
MTSkin3	76630795	59.69%	1.37%	39691803	51.796 %
WT1CT1	54271475	65.53%	1.68%	29258469	53.911 %
WT1CT2	67264072	74.32%	1.32%	40876353	60.770 %
WT2CT4	91053116	59.72%	0.94%	44877878	49.288 %
WT2Skin1	98045707	45.69%	1.05%	39511836	40.299 %
WT2Skin2	94301951	70.67%	1.5%	58077666	61.587 %
WT2Skin3	81613387	54.77%	4.21%	37413012	45.842 %
WT1Skin1	71912123	31.50%	7.29%	18813953	26.162 %
WT1Skin3	25118528	78.07%	1.93%	17208645	68.510 %
WT1Skin4	9842405	70.72%	3.99%	5875509	59.696 %

## Sheet: featureCount
Geneid	MTCT_S1	MTCT_S2	MTCT_S3	MTSkin_S1	MTSkin_S2	MTSkin_S3	WTCT_S1	WTCT_S2	WTCT_S4	WTSkin_S1	WTSkin_S2	WTSkin_S3	WTSkinOld_S1	WTSkinOld_S3	WTSkinOld_S4	Sum
HMPREF1120_09269	0	1	41	0	0	0	27	0	0	0	0	0	0	7	0	76
HMPREF1120_09267	27	11	37	5	2	1	1	4	25	14	33	2	0	4	0	166
HMPREF1120_09266	10191	9212	8310	5646	5292	5698	5488	7659	12832	7041	9544	8026	2132	2589	758	100418
HMPREF1120_09265	1824	5407	6497	953	2843	2682	3129	2427	3098	2257	2768	1180	1301	1408	384	38158
HMPREF1120_09264	5158	10918	8697	4094	4207	2572	1188	904	7010	3742	6779	4110	1082	1697	511	62669
HMPREF1120_09263	10395	20148	19543	3484	5063	3523	2790	2636	12417	6587	9792	3600	2242	1767	676	104663
HMPREF1120_09262	37	214	256	386	249	712	144	26	88	278	777	589	342	128	122	4348
HMPREF1120_09261	1493	3853	2572	2518	2337	3477	2013	2441	2592	4635	4801	2002	1019	1348	460	37561
HMPREF1120_09260	1731	8318	8727	2935	5260	1877	3143	3549	3909	6770	10579	5414	3213	1744	531	67700
HMPREF1120_09259	2734	3526	2814	1190	1142	4899	4703	7472	5398	3094	2121	1615	444	446	199	41797
HMPREF1120_09258	6623	27231	18417	4979	8969	1697	17802	21183	19290	17747	16032	14055	2634	1237	250	178146
HMPREF1120_09257	16876	17468	15243	3030	2434	2563	2375	1198	14368	3871	7396	1444	1507	1059	489	91321
HMPREF1120_09256	3591	6841	5715	1119	743	2281	2377	3994	3797	1921	2731	2643	1815	1235	473	41276
HMPREF1120_09255	0	0	3	0	0	0	0	0	0	2	2	0	2	0	0	9
HMPREF1120_09253	3292	3562	3230	1037	2385	1279	1566	1037	2913	2278	1930	611	212	800	113	26245
HMPREF1120_09252	1322	946	1312	237	568	135	557	986	1037	741	975	950	436	241	125	10568
HMPREF1120_09251	1704	3868	3484	8814	16056	9116	2082	4770	2670	15012	25748	6643	4382	2817	1087	108253
HMPREF1120_09250	2838	3746	2938	1671	1596	2765	2557	2557	4172	4965	3029	1084	1639	1485	235	37277
HMPREF1120_09249	3020	3641	3252	2616	2031	3172	1125	1049	1418	4025	5976	2628	880	1118	368	36319
HMPREF1120_09248	32	89	63	7	14	5	18	5	32	22	30	2	222	0	25	566
HMPREF1120_09247	1254	4282	4837	363	545	313	918	1318	1766	516	1002	386	42	123	41	17706
HMPREF1120_09246	465	2013	1758	1164	1600	1827	425	449	1252	1198	1253	1728	235	365	120	15852
HMPREF1120_09245	190	1175	1358	673	486	2588	652	811	346	1153	2825	800	1248	1343	530	16178
HMPREF1120_09244	48	732	749	875	738	706	286	347	128	2386	1887	915	491	1142	281	11711
HMPREF1120_09243	2149	45880	39974	5966	15031	4407	8206	7728	9395	4411	9667	2495	1311	3707	1077	161404
HMPREF1120_09242	17507	94343	89392	9515	11575	8615	8090	9951	34513	32312	19794	7674	1676	2658	615	348230
HMPREF1120_09241	2457	2875	3763	1313	2657	2519	6092	9167	3765	2825	4669	2468	1370	1690	699	48329
HMPREF1120_09240	58	524	332	184	315	162	50	135	122	532	689	44	280	232	78	3737
HMPREF1120_09239	4312	5254	5173	1450	2969	2797	2361	2276	6866	3498	4340	2562	1951	1196	573	47578
HMPREF1120_09238	12	40	51	80	18	4704	0	0	15	171	317	2	1105	1261	849	8625
HMPREF1120_09237	9	101	86	20	6	568	46	188	46	228	79	290	143	109	163	2082
HMPREF1120_09236	1	28	4	18	1	3	0	0	18	0	0	0	0	0	0	73
HMPREF1120_09235	123	82	69	488	26	41	95	811	107	4	22	1	2	0	3	1874
HMPREF1120_09234	19054	4719	5604	3505	3576	7595	4106	11551	6184	11194	5606	9118	5774	9156	1260	108002
HMPREF1120_09233	15290	26430	25726	8097	8738	11000	18268	26816	9031	7105	18414	18014	39679	9927	2576	245111
HMPREF1120_09232	2228	6893	7228	3408	4794	1949	1173	2422	2084	4117	8868	4776	1184	1842	638	53604
HMPREF1120_09231	1923	4248	3164	1636	1059	3058	2839	6053	3584	4852	4285	1315	1508	2973	502	42999
HMPREF1120_09230	593	967	906	525	872	971	688	1024	799	752	1292	2422	260	179	52	12302
HMPREF1120_09229	281	1002	844	2158	4481	7891	239	813	1200	4274	7687	4234	483	270	207	36064
HMPREF1120_09228	2059	6467	4566	856	1795	1605	988	935	2226	1653	3093	968	920	434	122	28687
HMPREF1120_09227	2908	2064	2314	24	425	660	1770	1147	1960	426	575	210	93	190	77	14843
HMPREF1120_09226	8201	4352	3818	2734	2925	9074	5760	7581	9214	6154	7383	4626	963	834	283	73902
HMPREF1120_09225	877	2694	2448	668	1133	1750	947	1124	1655	1709	1776	502	485	560	218	18546
HMPREF1120_09224	324	1549	1440	1084	91	857	1094	760	1022	1174	1278	223	269	396	100	11661
HMPREF1120_09223	2790	717	776	171	9	551	1040	1390	2618	316	613	4	156	119	24	11294
HMPREF1120_09222	853	1147	1193	65	200	53	806	692	893	419	239	53	104	152	21	6890
HMPREF1120_09221	1249	1079	1112	147	644	760	830	597	1151	775	677	573	188	229	41	10052
HMPREF1120_09220	95	359	247	99	6	398	149	113	161	92	44	1	2	28	1	1795
HMPREF1120_09219	430	1342	1217	19	6	197	1192	634	1070	103	50	4	47	32	24	6367
HMPREF1120_09218	2806	963	1012	254	25	332	591	775	553	116	178	3	126	279	118	8131
HMPREF1120_09217	1128	4095	2893	1663	3163	3045	1718	2062	2171	4166	4826	3476	764	962	227	36359
HMPREF1120_09216	5846	9451	8271	22019	31757	26427	5525	9449	7740	14234	42593	18672	13730	7783	3955	227452
HMPREF1120_09215	14408	22048	18833	32920	21798	20206	20034	11050	17310	22492	31020	39549	14406	2463	2533	291070
HMPREF1120_09214	166	724	445	807	66	431	472	1264	303	763	440	671	146	90	53	6841
HMPREF1120_09213	1022	1785	2272	1281	2315	2036	1153	796	1711	2517	3383	1034	1039	724	283	23351
HMPREF1120_09212	320	1537	1891	43057	80474	38748	85	683	365	96241	118912	60777	36806	22921	9983	512800
HMPREF1120_09211	2259	3734	3504	504	505	797	2572	3056	3071	798	1210	1764	134	314	44	24266
HMPREF1120_09210	1981	4279	4132	173	17	504	1894	1345	3075	189	361	338	713	536	75	19612
HMPREF1120_09209	1366	1702	1538	404	436	474	510	78	1651	989	1029	876	142	384	98	11677
HMPREF1120_09208	2	21	3	90	9	6	30	543	4	7	136	10	28	0	1	890
HMPREF1120_09207	2266	2726	3276	1007	1354	1767	781	132	1846	2347	3164	2354	1846	774	363	26003
HMPREF1120_09206	3424	5284	6040	4120	5884	5840	3489	1717	4501	10648	7120	10277	4234	3201	966	76745
HMPREF1120_09205	436	2191	2198	217	640	233	231	360	639	175	454	11	229	314	41	8369
HMPREF1120_09204	1088	2278	1554	1456	2598	2275	562	1291	1879	3409	6291	2868	1311	745	303	29908
HMPREF1120_09203	13465	9932	9961	3817	8060	4289	2140	2380	13261	6644	10227	3599	3507	2802	795	94879
HMPREF1120_09202	2160	2450	2472	1328	596	932	851	1771	2484	2091	3148	1812	309	368	154	22926
HMPREF1120_09201	421	517	613	247	81	140	439	771	443	549	480	867	38	128	27	5761
HMPREF1120_09200	4589	3663	3872	2478	6334	3102	2514	3726	5134	4356	6829	2772	2847	2317	814	55347
HMPREF1120_09199	202	104	142	305	17	570	61	4	150	435	650	576	209	224	131	3780
HMPREF1120_09198	11361	9712	8106	1990	2878	5030	3774	5164	10662	4252	4464	2844	4916	5497	2904	83554
HMPREF1120_09197	3519	4534	3860	2144	4771	1158	1915	2398	2379	2991	4440	3475	2010	1587	757	41938
HMPREF1120_09196	20	211	303	0	118	22	243	159	98	85	103	2	39	39	25	1467
HMPREF1120_09195	108	227	441	224	1	309	55	1	133	138	246	6	218	152	29	2288
HMPREF1120_09194	88	272	513	69	26	12	348	318	120	74	125	290	7	26	29	2317
HMPREF1120_09193	309	1800	1492	302	311	457	898	1342	813	355	694	14	168	234	88	9277
HMPREF1120_09192	1	34	27	12	7	98	41	0	17	5	18	10	0	8	1	279
HMPREF1120_09191	826	1439	1212	724	1055	207	421	960	1293	303	713	654	62	47	48	9964
HMPREF1120_09190	433	195	180	646	9	460	90	94	57	346	319	5	12	243	46	3135
HMPREF1120_09189	229	724	680	19	85	336	85	86	83	227	43	4	3	5	17	2626
HMPREF1120_09188	139	214	139	401	22	261	24	227	22	221	305	10	4	79	20	2088
HMPREF1120_09187	808	1145	1459	286	356	537	1647	1124	616	425	223	5	468	285	133	9517
HMPREF1120_09186	403	423	486	9	5	4	213	263	131	5	7	3	8	130	15	2105
HMPREF1120_09185	208	421	374	13	13	172	609	358	171	49	311	174	5	113	55	3046
HMPREF1120_09184	119	203	193	29	28	345	297	421	107	19	213	241	0	1	8	2224
HMPREF1120_09183	104	116	101	182	421	449	483	1457	33	856	216	10	97	168	120	4813
HMPREF1120_09182	26190	14951	18040	664	528	1555	12573	13105	18265	1368	1515	518	3220	1700	833	115025
HMPREF1120_09181	128	120	73	150	36	47	230	196	56	52	16	8	51	11	5	1179
HMPREF1120_09180	606	870	868	46	22	368	925	481	400	321	96	15	324	463	99	5904
HMPREF1120_09179	120	489	381	450	339	428	459	460	176	469	622	579	149	460	143	5724
HMPREF1120_09178	0	3	1	13	3	98	0	0	3	1	39	0	0	1	0	162
HMPREF1120_09177	117	631	595	101	34	115	13	365	131	114	110	5	12	270	73	2686
HMPREF1120_09176	3	5	22	7	4	1	0	0	4	5	59	1	38	2	0	151
HMPREF1120_09175	2	16	31	0	2	0	1	0	3	1	2	1	5	0	0	64
HMPREF1120_09174	6	70	67	9	6	19	68	107	8	40	86	6	1	0	28	521
HMPREF1120_09173	121	975	766	21	252	92	134	0	150	55	97	15	0	46	4	2728
HMPREF1120_09172	12	243	140	158	9	170	48	281	26	158	374	39	1	1	9	1669
HMPREF1120_09171	0	0	0	67	11	3	0	0	162	481	178	308	0	0	0	1210
HMPREF1120_09170	5	3	2	508	1831	4	1	0	6521	3361	3893	2841	0	0	0	18970
HMPREF1120_09169	3	1	3	438	921	1	0	0	444	1022	1604	1643	0	1	0	6081
HMPREF1120_09168	364	814	502	11	706	20	492	790	1291	70	146	16	0	0	10	5232
HMPREF1120_09167	9	22	28	5	3	1	1	0	27	42	2	1	0	3	2	146
HMPREF1120_09166	2	15	38	10	4	43	0	0	4	2	2	1	0	0	0	121
HMPREF1120_09165	1	14	8	3	8	77	0	0	3	3	74	1	0	1	1	194
HMPREF1120_09164	27	101	74	20	5	121	3	0	45	50	110	10	0	9	5	580
HMPREF1120_09163	134	278	299	41	24	104	297	91	46	187	196	210	58	153	82	2200
HMPREF1120_09162	128	370	379	27	196	98	128	464	65	172	1366	129	159	35	14	3730
HMPREF1120_09161	108	105	178	0	45	3	180	7	14	4	109	1	1	71	6	832
HMPREF1120_09160	2121	3732	3376	1134	1224	889	3100	3155	1337	864	1451	1329	686	529	237	25164
HMPREF1120_09159	537	1190	1184	1578	958	1749	2388	2783	456	629	1786	338	311	371	163	16421
HMPREF1120_09158	1923	1239	1396	1595	1504	1727	1227	2067	1175	2184	3547	953	367	348	182	21434
HMPREF1120_09157	5	26	25	5	4	38	6	0	0	0	24	5	0	0	0	138
HMPREF1120_09156	704	1367	1460	287	714	1038	630	353	1452	928	1258	1275	119	380	121	12086
HMPREF1120_09155	2842	2354	2781	742	409	1168	1164	862	3192	891	1216	921	526	716	278	20062
HMPREF1120_09154	1231	2699	2371	401	1311	458	362	237	1640	792	1092	460	1383	696	355	15488
HMPREF1120_09153	61	57	44	17	9	39	27	12	55	5	6	6	2	0	0	340
HMPREF1120_09152	1103	1731	1818	59	265	852	313	1	1052	797	879	71	156	53	78	9228
HMPREF1120_09151	30021	22654	20999	4426	4145	7650	3205	2100	44349	9531	9920	7113	2907	2240	2355	173615
HMPREF1120_09150	25584	9228	12278	3923	4074	2586	4387	2689	16451	4772	8106	3166	5418	1719	1007	105388
HMPREF1120_09149	2683	2887	2817	1239	1952	3152	1787	1969	2900	2235	3699	3033	614	703	277	31947
HMPREF1120_09148	402	526	431	650	475	2203	278	937	315	664	1238	787	307	44	100	9357
HMPREF1120_09147	3954	5904	4280	912	1292	1857	1696	2055	2017	1414	2894	1874	1476	1439	680	33744
HMPREF1120_09146	489	262	249	662	1193	1073	56	206	232	1026	1017	28	618	613	243	7967
HMPREF1120_09145	2582	2466	2865	609	155	1878	1636	1823	1418	779	1176	17	723	778	242	19147
HMPREF1120_09144	2395	4299	3688	242	1796	793	668	347	2623	613	983	374	150	318	65	19354
HMPREF1120_09143	2922	4078	3676	1428	1796	1559	4067	5090	5717	1797	3051	2602	378	1198	260	39619
HMPREF1120_09142	2783	1834	2160	1566	2297	2420	1332	1842	2589	3797	4120	3421	710	562	262	31695
HMPREF1120_09141	625	1008	596	211	405	725	408	1060	717	931	1373	1104	145	247	46	9601
HMPREF1120_09140	1673	3051	2403	1432	2483	5067	898	1680	2966	5261	3280	2742	2508	2225	877	38546
HMPREF1120_09138	1013	484	331	75	28	97	90	181	453	38	15	53	4	22	12	2896
HMPREF1120_09137	2594	8187	7616	516	980	469	479	381	3080	307	498	815	164	64	46	26196
HMPREF1120_09136	2946	4640	3828	605	559	1018	8179	10680	6690	109	619	147	374	175	57	40626
HMPREF1120_09135	433	186	153	9	4	2	80	0	113	27	35	0	3	2	0	1047
HMPREF1120_09134	62580	122006	109097	34268	24140	123022	148201	257868	75504	41450	39342	71585	13297	28745	7581	1158686
HMPREF1120_09133	107	213	157	181	1037	423	462	380	125	700	1103	844	448	161	78	6419
HMPREF1120_09132	8378	7085	6303	2948	3987	6533	4552	8004	13422	8879	5274	3307	2151	2174	1225	84222
HMPREF1120_09131	1552	1027	769	44	8	357	636	198	535	133	200	25	133	175	26	5818
HMPREF1120_09130	5472	2527	2992	1289	1609	1415	1844	2474	3729	3208	4188	1574	981	655	335	34292
HMPREF1120_09129	6169	9260	8325	3842	6838	4539	2756	2740	8004	9271	11932	5905	3700	2545	863	86689
HMPREF1120_09128	120	322	277	6	7	347	145	511	137	76	159	462	3	1	37	2610
HMPREF1120_09127	1877	2779	2860	1215	1874	1035	1233	1034	2584	1487	1861	797	762	482	202	22082
HMPREF1120_09126	1888	3031	2974	982	809	1535	3033	4102	2732	2087	3355	1811	740	732	246	30057
HMPREF1120_09125	672	889	621	80	13	9	475	1697	875	56	216	175	3	59	1	5841
HMPREF1120_09124	504	1327	841	1253	1640	2583	905	1077	580	458	2201	3470	1050	567	208	18664
HMPREF1120_09123	2616	2244	1885	492	409	246	872	789	2080	864	1305	1610	313	398	69	16192
HMPREF1120_09122	920	1100	1165	1246	1593	1601	654	603	1376	1933	2339	1446	503	629	251	17359
HMPREF1120_09121	269	199	232	5	3	98	244	80	50	39	54	0	0	1	17	1291
HMPREF1120_09120	270	736	345	14	24	64	372	200	275	57	244	5	0	50	8	2664
HMPREF1120_09119	1839	4267	3723	440	748	1269	2203	2320	3370	683	1112	76	167	211	85	22513
HMPREF1120_09118	41	312	271	2466	3623	2617	109	106	121	2163	7580	3197	858	702	231	24397
HMPREF1120_09117	512	3069	2569	896	1217	2306	816	794	958	2485	1579	2271	574	344	253	20643
HMPREF1120_09116	7607	6815	5866	1373	1447	4196	3917	4405	5547	5628	2891	3710	790	1131	593	55916
HMPREF1120_09115	2068	3164	2876	290	121	693	838	414	1524	1110	1194	471	363	512	139	15777
HMPREF1120_09114	19331	132030	93413	56040	80566	146203	56524	92835	49430	125246	158050	132104	28036	28247	5564	1203619
HMPREF1120_09113	6221	14887	10959	5039	5113	8107	8956	20645	9294	6877	7064	4042	2197	4164	1009	114574
HMPREF1120_09112	111	291	398	393	12	110	276	49	150	136	504	32	36	77	7	2582
HMPREF1120_09111	872	3672	2913	9397	12701	8195	2356	4164	2181	8765	25027	7724	4562	2268	868	95665
HMPREF1120_09110	1487	2987	2699	1700	1199	1771	2445	3056	2457	997	2023	740	271	201	114	24147
HMPREF1120_09109	529	1581	1432	1058	405	1186	582	469	1182	1488	2514	1294	306	372	136	14534
HMPREF1120_09108	2555	4425	5206	10187	17752	7059	1628	1824	4504	8969	24303	12414	2519	2111	1059	106515
HMPREF1120_09107	2591	6324	5532	1242	1044	3931	5288	7327	4152	2558	2944	2026	403	781	340	46483
HMPREF1120_09106	7311	7164	6636	728	1772	1897	6076	5726	7776	2179	3047	1338	289	417	159	52515
HMPREF1120_09105	3967	6382	6020	7732	8463	9328	4493	5026	8187	13291	25838	10039	2111	2664	739	114280
HMPREF1120_09104	496	1342	1480	9954	13020	8208	526	1431	453	6881	17171	8606	2417	2161	803	74949
HMPREF1120_09103	698	729	717	303	3	77	573	986	495	190	356	223	4	107	16	5477
HMPREF1120_09102	2144	2087	1910	194	52	1509	2077	1450	1466	507	1412	860	270	594	133	16665
HMPREF1120_09101	343	707	843	174	100	780	844	1112	841	445	668	717	261	116	27	7978
HMPREF1120_09100	724	1298	1406	535	1048	1248	1357	1739	862	991	1371	562	180	189	147	13657
HMPREF1120_09099	18538	9049	8946	7600	10512	7951	2952	2296	14873	12110	17487	12852	3527	2875	1489	133057
HMPREF1120_09098	1593	2236	2191	911	1473	1264	1746	1959	1589	1693	1893	295	476	703	261	20283
HMPREF1120_09097	1220	1820	1795	592	302	1140	1152	3240	1103	796	768	1608	1561	572	270	17939
HMPREF1120_09096	4322	2138	2217	1075	1488	1267	605	635	3181	1681	2414	1457	1183	389	263	24315
HMPREF1120_09095	4269	6139	5735	443	576	1589	5028	3929	5411	1088	742	46	228	417	282	35922
HMPREF1120_09094	10056	9144	9119	6711	9250	9695	6642	8886	8587	10925	22998	11494	11612	4081	2175	141375
HMPREF1120_09093	2426	2608	2750	723	561	2269	2758	3034	4152	1549	1878	757	308	318	133	26224
HMPREF1120_09092	1354	3835	4163	1118	1197	2655	1823	2208	2738	1622	2666	1703	441	744	236	28503
HMPREF1120_09091	1973	3464	4467	2985	4541	3888	2867	3394	3636	5317	8989	4500	1707	979	344	53051
HMPREF1120_09090	1244	834	771	612	38	657	324	520	568	933	1246	1096	365	378	149	9735
HMPREF1120_09089	2269	1518	1615	5372	6922	7043	2986	2658	2512	9186	8937	4987	1394	1037	727	59163
HMPREF1120_09088	2222	3614	3553	7607	9687	11226	1722	2650	4080	9138	18669	8210	4354	2709	929	90370
HMPREF1120_09087	281	1271	1171	195	91	255	716	498	452	61	170	29	104	58	70	5422
HMPREF1120_09086	1922	4521	4635	1711	589	1386	712	450	3773	1540	2845	1501	253	345	165	26348
HMPREF1120_09085	145	479	453	533	470	1047	167	835	313	1638	1423	502	125	384	110	8624
HMPREF1120_09084	487	1622	1789	484	779	1698	853	500	857	1115	1455	730	581	580	169	13699
HMPREF1120_09083	2460	4689	4110	2667	5991	2859	2245	2302	2785	3537	4193	1555	2262	1945	570	44170
HMPREF1120_09082	1263	4898	3971	2299	6053	3890	1268	815	2302	6097	8873	5024	2364	3241	1096	53454
HMPREF1120_09081	729	2415	1882	1287	945	1771	1005	1352	1088	2781	3151	1982	2381	1220	261	24250
HMPREF1120_09080	8532	3646	3658	1226	2257	1803	2545	6084	2771	2504	4674	2996	1096	415	313	44520
HMPREF1120_09079	899	2590	3062	607	795	999	1191	1003	1174	1848	1336	589	785	540	207	17625
HMPREF1120_09078	659	2010	1778	2766	4666	5514	1511	2551	2380	3918	8192	3278	1795	2316	448	43782
HMPREF1120_09077	23269	8803	7937	2575	2270	4452	2165	3325	2918	6935	8672	3316	2991	2802	943	83373
HMPREF1120_09076	1694	1646	1306	2282	1320	4174	1856	3536	1823	3212	2468	4954	230	1990	331	32822
HMPREF1120_09075	1632	3029	3124	1758	2021	2602	1756	2631	2515	2708	2201	1246	731	777	171	28902
HMPREF1120_09074	4306	6069	5805	1319	1745	3025	2586	3230	4581	4195	5052	4778	1460	1807	667	50625
HMPREF1120_09073	1747	3964	4682	2309	2826	2642	1274	862	1940	3862	5068	3991	3343	2147	740	41397
HMPREF1120_09072	357	1170	791	1577	1297	3946	473	1359	395	1062	1725	790	585	1082	496	17105
HMPREF1120_09071	4393	6479	5709	2058	2414	4536	2937	4522	6975	1755	8721	383	1134	2361	730	55107
HMPREF1120_09070	459	1321	1661	179	11	248	566	654	587	222	259	4	111	85	23	6390
HMPREF1120_09069	992	2208	2027	574	565	837	1518	866	1782	1305	1443	1511	410	306	203	16547
HMPREF1120_09068	7350	5886	7019	2073	4039	5593	5233	4480	10522	4027	3436	6128	1453	1029	570	68838
HMPREF1120_09067	3034	4419	3301	3618	4317	9966	5216	11889	4595	10612	7988	15323	1765	2308	882	89233
HMPREF1120_09066	376	1118	1180	1248	1392	2061	1401	1693	807	1525	1891	1120	389	489	181	16871
HMPREF1120_09065	61	404	507	46	18	110	274	433	158	137	259	275	63	17	37	2799
HMPREF1120_09064	1248	1385	1718	16095	25186	12871	23	359	1021	44138	47808	31354	7170	4503	2923	197802
HMPREF1120_09063	19549	9361	10592	9858	13166	11302	10219	23353	13743	8743	28659	17435	2265	1712	978	180935
HMPREF1120_09062	1565	4008	3235	1192	1560	3404	1968	1820	1871	3418	4336	3372	919	901	355	33924
HMPREF1120_09061	17015	16562	16435	1874	3342	3858	14666	11541	16652	2871	3555	2151	505	635	215	111877
HMPREF1120_09060	2741	2751	3020	3835	1412	3956	3556	4830	3636	1796	7808	9228	1662	1485	640	52356
HMPREF1120_09059	184	1233	800	1255	1431	1809	932	1457	1123	1415	2000	1011	558	356	205	15769
HMPREF1120_09058	6473	4149	3133	2776	2131	2366	3542	3489	4101	2862	4452	3872	2023	1296	350	47015
HMPREF1120_09057	44712	17033	16960	2007	3388	2286	6756	7016	20920	1974	3332	3097	1019	814	446	131760
HMPREF1120_09056	4091	5409	5808	647	85	1666	2761	3056	8731	1882	1509	1952	1700	533	259	40089
HMPREF1120_09055	4230	5683	4326	9120	11262	9537	2563	4682	3949	8752	19079	18424	5839	4868	1365	113679
HMPREF1120_09054	13134	17736	17455	4779	6760	4781	9928	11074	17676	5916	7504	4229	3196	771	393	125332
HMPREF1120_09053	351	605	685	284	248	249	417	182	428	398	514	1015	239	23	15	5653
HMPREF1120_09052	186	488	605	45	583	629	227	147	276	575	975	1112	394	341	145	6728
HMPREF1120_09051	268	1983	1764	17486	26408	5865	428	1033	622	39819	46147	52411	6804	6155	1807	209000
HMPREF1120_09050	95	466	253	186	422	691	618	725	485	1474	991	217	57	87	66	6833
HMPREF1120_09049	3209	4064	5565	2422	1877	3750	1907	1442	2841	4475	7445	2366	2952	2333	702	47350
HMPREF1120_09048	2428	2607	3585	3226	3180	4608	2321	2100	2151	3434	5040	2934	982	1335	340	40271
HMPREF1120_09047	7410	8347	8723	3499	5490	5991	6218	4656	9223	4705	6390	2574	2184	1433	757	77600
HMPREF1120_09046	93	520	492	152	33	333	399	943	143	251	21	7	107	72	61	3627
HMPREF1120_09043	4016	2927	3260	634	1777	1722	581	672	3359	1572	1537	874	1299	936	198	25364
HMPREF1120_09042	11540	9198	5345	2421	3123	12401	9149	10455	19095	15609	9074	6013	13663	4477	1590	133153
HMPREF1120_09041	6493	13402	8952	6486	7977	11288	7040	9297	10760	12181	17254	11363	6479	9201	2130	140303
HMPREF1120_09040	732	1166	1408	5380	7847	8030	1116	2095	1623	6004	10454	4934	2689	2816	792	57086
HMPREF1120_09039	1924	8921	8112	8304	8598	18787	4179	3728	6238	24382	23320	7412	3709	4613	2416	134643
HMPREF1120_09038	14572	8811	10974	3787	6621	2711	2202	3064	8676	3527	5631	3792	5146	4685	1283	85482
HMPREF1120_09037	10372	11837	12985	1532	2342	4137	5131	3548	18171	4120	6085	3270	2364	1929	912	88735
HMPREF1120_09036	2058	3883	3204	1189	1659	7810	3989	10224	3471	5543	4647	4122	626	409	90	52924
HMPREF1120_09034	8482	6688	6280	1679	978	3287	5535	7728	5930	4412	3510	2957	636	960	377	59439
HMPREF1120_09033	1554	5294	5589	833	1810	3202	1669	1516	3403	5518	4097	2362	1495	971	541	39854
HMPREF1120_09032	2356	2022	1720	724	137	819	989	1453	2065	1503	1241	180	275	355	152	15991
HMPREF1120_09031	3043	3523	3404	1610	2606	2871	2907	2669	3214	2324	3554	3757	331	972	335	37120
HMPREF1120_09030	1051	2776	2509	442	789	1092	1091	842	1039	849	1063	169	203	112	116	14143
HMPREF1120_09029	3363	5545	4555	1985	2813	1861	2863	4898	4394	1844	3411	2401	1324	493	224	41974
HMPREF1120_09028	174	244	383	241	55	683	249	242	154	190	342	41	84	22	32	3136
HMPREF1120_09027	1010	1972	1761	980	1756	655	540	237	1305	1470	2416	420	616	576	130	15844
HMPREF1120_09026	4339	3309	3130	3232	4783	8163	1902	5547	4692	9253	8102	10940	3224	1614	869	73099
HMPREF1120_09025	1	29	4	2	11	27	0	0	3	21	1	0	53	0	0	152
HMPREF1120_09024	2638	4935	4837	2073	3665	3031	2354	1492	4100	4959	5029	2482	1158	929	349	44031
HMPREF1120_09023	127	247	254	846	2060	751	296	962	464	1614	1420	84	350	434	46	9955
HMPREF1120_09021	251	938	683	2801	2766	3955	489	1004	635	4031	7604	3021	1635	716	307	30836
HMPREF1120_09020	5540	6648	7170	2740	3373	3429	6127	6193	10183	3386	7006	3176	1541	1283	599	68394
HMPREF1120_09019	1501	1706	1586	785	146	671	1811	2084	1031	810	1164	1676	353	423	126	15873
HMPREF1120_09018	711	2643	2246	1879	2903	5607	2452	5566	2201	2894	5579	5268	1796	1702	444	43891
HMPREF1120_09017	549	2010	1607	898	3230	1340	436	454	1023	1725	2196	1818	445	324	196	18251
HMPREF1120_09016	2690	4140	4694	1744	2409	1856	3032	1563	2450	1749	2557	1789	555	1304	460	32992
HMPREF1120_09015	1267	1909	2245	571	714	476	2007	2916	1287	1051	1465	1726	271	115	65	18085
HMPREF1120_09014	5895	3450	5031	3122	2448	5545	4660	6568	8473	4150	13559	7389	2119	720	550	73679
HMPREF1120_09013	944	855	938	1855	1982	1656	1383	2922	1265	3014	2998	2337	399	513	244	23305
HMPREF1120_09012	284	575	392	143	11	120	214	632	410	268	267	11	8	8	9	3352
HMPREF1120_09011	2556	2323	2774	623	430	1279	1496	1355	1917	2046	1426	1167	560	644	326	20922
HMPREF1120_09010	1141	1394	1307	442	463	345	688	476	2817	683	1249	1193	398	187	113	12896
HMPREF1120_09009	1316	5682	5212	1377	1744	2911	2562	3453	2363	1698	4687	1246	545	1116	339	36251
HMPREF1120_09008	374	604	615	124	7	41	626	571	334	158	166	12	45	199	89	3965
HMPREF1120_09007	122	377	451	64	17	1	324	688	104	1	301	2	0	0	5	2457
HMPREF1120_09006	1376	1440	2455	321	902	529	1107	879	1276	576	1441	545	1570	432	263	15112
HMPREF1120_09005	1537	1439	2052	1209	151	1084	1766	1143	1955	1523	2320	2765	1124	455	271	20794
HMPREF1120_09004	802	2667	2397	2183	2329	2371	1147	1128	1393	3981	5754	968	1163	1243	643	30169
HMPREF1120_09003	7772	6887	5314	1108	1266	3210	4752	5189	9631	3643	5034	5145	978	1931	478	62338
HMPREF1120_09002	23	80	68	5	4	5	0	295	33	3	3	1	0	0	0	520
HMPREF1120_09001	13740	6540	6584	3261	4659	3925	3897	5609	8315	6196	10566	2250	2230	1411	651	79834
HMPREF1120_09000	849	1759	2136	161	15	224	1339	982	569	250	503	191	379	407	63	9827
HMPREF1120_08999	592	2170	2209	671	1074	929	1422	1196	923	1384	2012	1873	460	1017	245	18177
HMPREF1120_08998	0	55	25	12	166	1	37	0	30	20	9	5	12	0	9	381
HMPREF1120_08997	213	2285	2557	3098	6999	4185	165	535	495	4803	7596	3888	1760	1639	560	40778
HMPREF1120_08996	16952	41198	39753	32401	33997	14297	7139	7426	26556	22477	67624	22908	26678	19808	6712	385926
HMPREF1120_08995	2591	2610	2548	1893	2987	3025	815	2414	1072	708	3069	2222	478	269	73	26774
HMPREF1120_08994	84	123	197	38	44	29	383	1203	290	97	136	11	8	41	5	2689
HMPREF1120_08993	1560	2315	2106	1410	1397	2055	1316	2935	958	470	1772	1565	1280	544	107	21790
HMPREF1120_08991	649	2052	1801	1534	3240	2380	377	282	881	1657	2439	1392	1656	1797	688	22825
HMPREF1120_08990	7148	11372	14728	2698	2187	5294	4956	3101	7202	6582	5828	3695	5435	3980	2086	86292
HMPREF1120_08989	2647	5296	4299	2602	3952	3358	4556	6229	4124	4361	6915	2664	1656	709	382	53750
HMPREF1120_08988	12458	11053	8949	6036	7496	5670	4978	4341	11127	7144	12547	10343	1474	1969	979	106564
HMPREF1120_08987	4212	4594	4472	3150	3443	2991	3423	5455	8814	2453	6442	4489	1193	869	318	56318
HMPREF1120_08986	2248	2286	2254	381	603	1797	2640	5249	3608	1611	2063	1114	191	387	103	26535
HMPREF1120_08985	5156	2142	2167	302	22	521	1754	2056	7622	502	514	43	45	99	22	22967
HMPREF1120_08984	8554	5609	6466	1399	379	2835	3675	2364	6762	3711	3447	1394	1534	1682	528	50339
HMPREF1120_08983	1906	2501	2453	1641	314	1261	473	255	2219	1135	2601	2009	1518	558	287	21131
HMPREF1120_08982	2752	2565	2752	1566	1822	1514	2218	4983	5481	3147	2164	1395	283	347	363	33352
HMPREF1120_08981	418	486	523	249	636	117	287	340	550	357	273	10	39	183	69	4537
HMPREF1120_08980	2318	1379	1460	149	224	577	711	183	975	941	300	153	161	521	154	10206
HMPREF1120_08979	123	137	94	12	10	214	1	21	37	702	114	32	296	489	131	2413
HMPREF1120_08978	898	642	591	252	50	167	149	16	394	1824	794	460	434	2398	835	9904
HMPREF1120_08977	18159	8722	9618	1360	1638	2045	7976	6102	13751	3920	3178	2227	1570	1389	644	82299
HMPREF1120_08976	1963	808	706	383	471	1410	977	849	2617	2474	2346	998	398	227	92	16719
HMPREF1120_08975	29606	14608	12878	22057	31457	26820	15030	25227	17118	35428	58982	48015	16066	12835	4128	370255
HMPREF1120_08974	2878	3434	2902	1253	2536	2578	1706	5205	3175	3624	2625	1203	550	690	219	34578
HMPREF1120_08973	9803	5718	5181	1523	1964	4228	5996	6599	7177	2801	3074	2819	1321	1051	326	59581
HMPREF1120_08972	66	172	148	1242	1620	1552	155	202	63	2166	2915	1440	733	473	259	13206
HMPREF1120_08971	401	934	828	776	587	1586	829	1147	709	890	1102	1105	595	159	85	11733
HMPREF1120_08970	2153	3388	3386	2037	4322	3398	1363	1608	2712	2978	6246	3659	2196	1519	489	41454
HMPREF1120_08969	263	698	602	1641	2516	1121	137	0	156	1791	1631	1793	739	432	267	13787
HMPREF1120_08968	834	2698	2216	1613	1927	3395	1727	2704	1092	3109	3342	3504	1371	1202	434	31168
HMPREF1120_08967	9364	7872	7644	1495	4389	1164	852	1317	6383	2086	4757	641	1241	896	369	50470
HMPREF1120_08966	0	0	0	1	0	1	0	0	0	0	0	0	0	0	0	2
HMPREF1120_08965	5514	49061	55075	16579	21386	12801	5478	13552	16164	15562	24661	6595	3236	2578	509	248751
HMPREF1120_08964	24108	259417	160976	27159	34808	70511	8635	39202	40337	10106	27523	8079	4235	7955	454	723505
HMPREF1120_08963	390	1330	1040	226	202	428	353	466	690	86	146	4	1	1	32	5395
HMPREF1120_08962	1796	1071	1104	104	295	253	387	83	1109	172	228	46	74	168	43	6933
HMPREF1120_08961	2665	5296	4648	951	2391	1048	355	431	2519	1253	1710	795	530	1028	348	25968
HMPREF1120_08960	1446	857	1199	176	29	290	305	530	353	61	463	195	199	327	225	6655
HMPREF1120_08959	4183	3534	3570	456	948	882	570	648	1811	723	1441	981	351	352	231	20681
HMPREF1120_08958	899	240	199	78	32	269	24	6	170	36	194	29	11	30	68	2285
HMPREF1120_08957	928	2399	2881	469	728	348	300	232	1243	593	905	833	182	280	207	12528
HMPREF1120_08956	814	1771	1654	106	960	264	1152	762	982	410	600	1066	73	232	128	10974
HMPREF1120_08955	22549	11450	12735	13848	6416	18234	21938	45513	21664	21075	27776	14607	8179	12254	3668	261906
HMPREF1120_08954	144	1037	741	6303	8079	6721	560	729	626	5851	13254	6847	2040	856	356	54144
HMPREF1120_08953	12751	5991	5675	1323	2871	1932	2738	1527	6784	2136	4667	946	1336	1479	373	52529
HMPREF1120_08952	2900	5008	4713	30363	41840	24962	2188	4437	14446	27764	47886	15884	10366	9042	4698	246497
HMPREF1120_08950	2768	2327	2397	546	1048	697	671	1095	1756	762	1128	955	723	557	149	17579
HMPREF1120_08949	2887	2447	1970	832	573	2896	4235	4003	4629	2114	2151	702	204	236	119	29998
HMPREF1120_08948	6328	3659	3544	1063	608	4392	5732	6838	2985	1887	1749	2425	5326	3381	1008	50925
HMPREF1120_08947	437	783	742	56	12	9	292	3	320	10	27	214	47	72	16	3040
HMPREF1120_08946	3932	4358	4792	800	286	2434	3954	6839	3385	2045	1257	2222	741	450	288	37783
HMPREF1120_08945	291	731	468	243	966	390	225	469	440	113	405	57	64	94	104	5060
HMPREF1120_08943	355	4640	2989	6093	8582	6525	471	1151	1585	5725	9227	8834	4112	3642	1290	65221
HMPREF1120_08942	2828	7754	6936	2211	2535	3917	7728	12377	8555	2397	2274	1784	1165	2498	594	65553
HMPREF1120_08941	3594	4918	4532	807	1291	483	2020	1361	2180	1305	1672	912	378	324	119	25896
HMPREF1120_08940	0	0	1	0	2	0	0	0	0	0	0	0	0	0	0	3
HMPREF1120_08938	1852	3027	3211	1711	1092	1832	1810	3262	1489	3518	4645	1767	1473	981	580	32250
HMPREF1120_08937	1567	914	754	328	1186	409	481	499	1331	1319	1250	65	207	271	56	10637
HMPREF1120_08936	54866	10946	10806	915	727	1179	3088	3265	7467	779	2250	1263	418	501	242	98712
HMPREF1120_08935	369	837	925	75	1	325	477	525	236	123	422	357	3	20	20	4715
HMPREF1120_08934	3147	5655	5422	361	851	1512	3051	1927	3700	968	951	1147	900	786	153	30531
HMPREF1120_08933	2152	808	743	960	1024	1398	935	2453	1460	1154	1942	1898	2731	8487	714	28859
HMPREF1120_08932	6054	9520	7555	9426	6836	22030	7764	19786	14140	20983	19613	11305	3802	5577	1818	166209
HMPREF1120_08931	2462	1129	1812	622	1409	1445	2152	1851	2923	1364	1179	924	539	482	237	20530
HMPREF1120_08930	1499	1325	1116	267	448	412	561	489	681	297	360	27	111	113	102	7808
HMPREF1120_08929	59	25	24	221	7	104	18	7	11	47	9	8	0	24	5	569
HMPREF1120_08928	17551	3776	4150	929	2241	1944	2109	2245	7886	2312	3654	1082	411	546	239	51075
HMPREF1120_08927	1935	1544	1600	66	44	110	507	982	828	86	282	12	37	5	18	8056
HMPREF1120_08926	73	230	207	5126	6510	6834	81	22	41	6254	6675	4522	3453	3117	1137	44282
HMPREF1120_08925	56	461	560	310	21	504	329	949	144	251	472	187	163	211	101	4719
HMPREF1120_08923	6759	5378	5009	2258	3778	2945	3156	3095	4605	3260	4835	1075	2219	3202	739	52313
HMPREF1120_08922	4126	3297	3611	949	2164	1588	577	18	3233	1689	3146	1447	1610	781	237	28473
HMPREF1120_08921	791	1906	1587	1271	2753	1484	981	665	1541	1882	2976	2800	522	529	233	21921
HMPREF1120_08920	202	1156	1340	145	3	268	592	663	230	33	263	18	21	1	2	4937
HMPREF1120_08919	754	1106	1132	222	168	729	841	1641	782	546	936	562	289	268	110	10086
HMPREF1120_08918	1282	1899	2248	432	1006	1057	1767	1597	1802	688	2061	439	288	259	76	16901
HMPREF1120_08917	21442	9868	10768	2026	1672	4044	9770	7169	13897	3707	4913	4222	1218	1250	491	96457
HMPREF1120_08916	1786	2686	2818	3451	3510	6480	512	1018	2529	5762	9333	4853	2315	1332	513	48898
HMPREF1120_08915	1140	2368	1703	980	2468	1768	1215	2258	1721	1605	1990	424	218	360	163	20381
HMPREF1120_08914	722	1767	855	240	24	85	171	286	776	147	268	699	8	29	23	6100
HMPREF1120_08913	3758	5722	5790	639	1604	1226	1479	1233	4271	1915	2672	1284	1038	1658	609	34898
HMPREF1120_08912	225	384	347	775	131	2812	568	28	595	927	1147	377	58	330	38	8742
HMPREF1120_08911	1017	393	620	64	116	152	305	218	498	87	1167	46	929	322	85	6019
HMPREF1120_08910	956	388	618	509	369	101	103	4	633	283	877	97	120	60	47	5165
HMPREF1120_08909	123	62	132	2	71	52	2	0	69	31	99	0	78	9	8	738
HMPREF1120_08908	6317	5309	4805	2014	1688	2729	2770	2825	5266	3603	4987	4523	1450	1203	404	49893
HMPREF1120_08907	6155	6255	4655	1638	5380	3020	2212	2067	4376	2503	5045	3246	4281	2730	985	54548
HMPREF1120_08906	4930	4179	4126	423	705	643	2017	2158	2879	973	1057	1157	314	82	118	25761
HMPREF1120_08905	3790	2876	2961	286	1120	218	725	987	1905	683	1174	327	166	109	62	17389
HMPREF1120_08904	8155	11411	12620	8171	8151	10726	9407	10584	8818	11016	16379	11653	8870	6602	2524	145087
HMPREF1120_08903	6420	11288	13186	6968	4066	7416	13277	10662	11324	6147	12266	6099	4815	2545	1369	117848
HMPREF1120_08902	259	800	594	309	176	1687	801	2200	636	1079	932	2029	388	172	58	12120
HMPREF1120_08901	4039	5683	5088	1357	462	2917	3963	3463	5823	2490	3167	1387	601	326	135	40901
HMPREF1120_08900	1226	3635	3687	787	1200	2341	2522	2338	5507	1579	2537	2263	468	794	203	31087
HMPREF1120_08899	5531	3881	4102	311	648	212	877	1331	1456	567	1007	35	927	276	95	21256
HMPREF1120_08898	4732	2786	2490	463	917	2550	3409	7175	7971	1988	2030	823	349	587	163	38433
HMPREF1120_08897	460	282	168	3	4	2	127	64	176	5	84	298	11	60	7	1751
HMPREF1120_08896	1300	1070	1439	431	207	1508	1374	2421	941	315	867	714	408	377	109	13481
HMPREF1120_08895	41	168	139	146	4	390	5	1	109	71	170	25	42	108	7	1426
HMPREF1120_08894	649	1783	1948	648	1075	903	543	189	2119	601	1356	553	33	267	60	12727
HMPREF1120_08893	872	2725	2689	2865	6148	8533	1408	3362	2002	1515	4869	7734	1597	4954	362	51635
HMPREF1120_08892	380	218	403	305	22	238	653	1384	1134	137	110	23	152	95	34	5288
HMPREF1120_08890	3502	4342	2988	647	342	1352	1858	2777	3170	1016	1353	2371	926	1023	147	27814
HMPREF1120_08889	3244	5129	4883	987	1216	1265	2823	4432	6017	2265	2721	2071	1254	1129	378	39814
HMPREF1120_08888	5798	10684	9039	2681	3811	8076	7175	14802	8204	5300	4645	5342	3662	4292	1500	95011
HMPREF1120_08887	11310	4835	5969	940	499	1166	3487	3137	6970	1492	1582	1125	1365	1477	1209	46563
HMPREF1120_08885_HMPREF1120_08886	211	569	697	565	300	563	206	361	362	1478	2347	1520	349	414	215	10157
HMPREF1120_08884	11826	13228	13335	6179	7203	6665	4692	4444	11005	7975	14953	6735	2030	2696	953	113919
HMPREF1120_08883	1492	3160	3179	1174	190	1891	2856	3178	3376	1347	2144	1095	236	468	198	25984
HMPREF1120_08882	492	625	549	168	30	209	723	440	626	147	59	337	40	0	2	4447
HMPREF1120_08880	955	1732	2249	388	497	698	768	431	769	1016	1008	143	369	154	120	11297
HMPREF1120_08879	786	1622	1499	536	25	657	949	171	1215	799	856	605	627	96	75	10518
HMPREF1120_08878	1211	3413	2854	119	340	410	1471	463	2520	489	1159	274	8	2	47	14780
HMPREF1120_08877	3136	4039	3727	3930	4081	5232	2463	3788	4419	7467	12178	6442	2719	2039	670	66330
HMPREF1120_08876	6593	6099	6537	3009	2731	4746	5211	4912	6590	4894	5529	3461	1510	2002	674	64498
HMPREF1120_08875	1071	1070	752	309	19	559	935	1496	901	437	485	431	100	36	31	8632
HMPREF1120_08874	638	3110	2714	864	809	1632	801	924	1466	1154	2640	1294	628	304	313	19291
HMPREF1120_08873	1603	1051	1169	87	4	4	325	301	2254	30	8	2	77	66	24	7005
HMPREF1120_08871	1731	3151	4241	986	692	1277	1676	1446	2060	585	1597	631	451	544	190	21258
HMPREF1120_08870	2	0	0	3	2	1	0	0	3	2	2	1	0	0	3	19
HMPREF1120_08869	1210	893	1437	626	1683	243	438	591	1297	371	858	33	113	68	68	9929
HMPREF1120_08868	937	381	385	63	6	266	902	1085	374	1	3	592	3	5	0	5003
HMPREF1120_08867	914	1383	1156	216	615	261	240	83	406	91	71	4	48	104	57	5649
HMPREF1120_08866	228	226	349	0	0	10	36	3	136	45	50	4	0	85	5	1177
HMPREF1120_08865	258	72	206	49	16	3	84	130	54	9	68	114	1	6	0	1070
HMPREF1120_08864	13654	8188	10089	2538	3232	5729	9722	7193	9806	4682	8382	6598	4412	3121	2099	99445
HMPREF1120_08863	3485	2833	3380	2554	1763	3200	2037	2240	3099	3292	2897	3920	2467	1925	857	39949
HMPREF1120_08862	149	341	336	284	31	160	265	336	278	136	286	6	5	87	25	2725
HMPREF1120_08861	1	0	4	3	4	0	1	0	0	3	1	3	0	0	0	20
HMPREF1120_08860	1118	1741	1750	87	160	206	602	457	828	228	540	191	67	29	63	8067
HMPREF1120_08859	20055	19276	20236	6432	8085	14010	8494	7397	15705	10444	13042	16165	5397	6976	2471	174185
HMPREF1120_08858	511	707	718	159	409	50	49	318	653	330	139	27	99	218	14	4401
HMPREF1120_08857	2700	3722	3143	1994	2371	2771	3022	4525	3634	1678	3081	1243	435	904	218	35441
HMPREF1120_08856	5307	3174	3519	1591	3511	2596	1521	1529	2909	1839	2915	4108	451	408	269	35647
HMPREF1120_08855	3931	7106	7907	3074	5641	4925	1515	761	5911	5144	7109	4434	2815	1887	696	62856
HMPREF1120_08854	2193	3811	4237	1176	1352	4805	2488	2241	3538	3249	3755	2668	5290	2403	741	43947
HMPREF1120_08853	0	0	0	0	4	0	0	0	0	0	0	0	0	0	0	4
HMPREF1120_08852	33	43	27	4	4	4	2	0	47	20	4	1	7	0	0	196
HMPREF1120_08851	508	328	344	97	10	176	812	1919	187	13	7	6	0	0	0	4407
HMPREF1120_08850	2350	5691	4943	721	1671	3006	1710	1205	3856	1839	1671	2158	491	634	351	32297
HMPREF1120_08849	1165	1120	1335	249	408	475	390	442	995	338	677	46	188	58	35	7921
HMPREF1120_08848	1388	1593	1344	107	30	736	1514	854	1490	916	797	761	32	101	104	11767
HMPREF1120_08847	860	2774	3121	557	1490	285	367	493	632	28	263	95	138	15	10	11128
HMPREF1120_08846	0	1	0	0	1	0	0	0	0	0	0	0	0	0	0	2
HMPREF1120_08845	873	1571	1539	153	32	383	791	670	1669	151	631	97	235	61	53	8909
HMPREF1120_08844	99	430	379	274	97	99	66	0	184	116	37	26	58	98	16	1979
HMPREF1120_08843	1586	4684	5018	670	479	649	1314	1075	1703	846	1776	423	381	179	52	20835
HMPREF1120_08842	1200	2348	2267	118	296	52	436	595	1638	80	293	434	11	41	48	9857
HMPREF1120_08841	1	20	11	5	8	0	0	0	31	28	12	5	0	0	0	121
HMPREF1120_08840	1670	1760	1529	1532	1608	1490	2838	7000	2097	2405	3230	984	128	676	123	29070
HMPREF1120_08839	1148	4337	2810	4429	4845	7617	2158	3063	1921	3401	9205	5057	1121	1506	391	53009
HMPREF1120_08838	2234	4585	4218	487	1082	593	2197	1988	3284	1919	1488	935	328	407	112	25857
HMPREF1120_08836	7680	20285	18095	13186	16708	17218	13247	30214	23723	7677	12355	12966	4595	7572	2798	208319
HMPREF1120_08835	3276	3106	2634	1804	2134	1734	3245	2849	3579	2736	2911	1941	1481	1181	449	35060
HMPREF1120_08834	333	849	623	5102	6111	6159	415	812	751	4892	7914	4366	1548	1189	330	41394
HMPREF1120_08833	847	1298	1492	121	17	515	665	806	723	378	214	114	84	244	31	7549
HMPREF1120_08832	10688	1597	1517	415	480	572	668	1695	3024	264	340	6	126	113	62	21567
HMPREF1120_08830	75	43	44	8	5	30	0	0	12	8	7	5	0	0	0	237
HMPREF1120_08827	3655	3383	3221	1951	2367	2297	1245	1094	2861	1377	3350	1194	1819	986	479	31279
HMPREF1120_08826	614	1586	1648	595	1247	1086	1599	1418	1450	1639	2275	1922	499	281	166	18025
HMPREF1120_08825	4057	8715	7439	8619	9440	12806	2392	3504	3718	5205	16022	3425	1299	1349	274	88264
HMPREF1120_08824	1035	1145	1024	106	621	404	995	2727	714	214	182	9	3	49	23	9251
HMPREF1120_08823	3720	1891	1746	484	1006	849	1835	2511	3854	1547	1186	321	102	289	171	21512
HMPREF1120_08822	3723	10214	9966	273	944	1278	6673	4396	6935	335	877	434	300	279	159	46786
HMPREF1120_08821	575	706	971	595	106	301	1981	3451	601	384	920	595	86	10	8	11290
HMPREF1120_08820	3479	2285	2538	1967	3728	6010	2051	2928	3474	15052	7382	11006	946	4366	672	67884
HMPREF1120_08819	718	3005	2916	1319	3689	1207	668	617	917	2131	2805	3702	1324	1671	359	27048
HMPREF1120_08818	57	52	69	8	13	40	78	0	25	45	32	2	1	0	5	427
HMPREF1120_08817	305	1010	1051	3119	4167	6246	1167	3593	1155	5229	7586	3324	491	380	180	39003
HMPREF1120_08816	926	2175	2099	1937	4006	4563	2905	5836	1178	2710	3625	4049	722	717	277	37725
HMPREF1120_08815	503	717	877	1646	1599	1664	634	97	564	2652	4117	2207	2054	996	438	20765
HMPREF1120_08814	8560	9566	11982	27063	28848	35006	15916	30377	14848	20768	32621	34096	10298	5098	2036	287083
HMPREF1120_08813	2116	11230	9147	9970	13424	25250	7285	13751	8275	21482	27699	15546	3056	5225	1331	174787
HMPREF1120_08812	20644	18092	16418	2387	1502	3920	10991	17091	12633	4358	4247	4213	2347	2919	2275	124037
HMPREF1120_08811	1206	4298	3591	944	1522	3639	1285	1385	1933	5470	3794	2389	313	1257	322	33348
HMPREF1120_08810	641	1251	1976	689	152	541	1493	1226	387	382	550	281	123	161	43	9896
HMPREF1120_08809	5336	5412	6012	605	1038	2025	2167	1700	6546	2051	2452	1023	1056	1199	479	39101
HMPREF1120_08808	15950	19115	14369	3476	2294	3956	6008	3954	19266	5932	5519	1954	3431	2798	796	108818
HMPREF1120_08806_HMPREF1120_08807	20741	56993	74960	62107	73662	60161	6980	18697	41566	64402	53521	49369	34634	39143	10118	667054
HMPREF1120_08805	0	0	1	9	1	0	0	0	0	0	1	0	0	0	0	12
HMPREF1120_08804	5352	6801	8217	2124	1987	4269	4750	4724	4682	2522	3027	3558	809	501	292	53615
HMPREF1120_08803	2930	5887	5482	5029	8025	6185	4979	6241	3984	7600	9555	7269	2095	1509	401	77171
HMPREF1120_08802	504	940	887	697	203	655	1496	1900	554	616	747	175	195	129	155	9853
HMPREF1120_08801	5862	11076	5767	207	1148	1284	7090	11526	13085	357	483	758	168	82	42	58935
HMPREF1120_08800	15605	7003	7838	6093	10452	6949	3611	3798	9432	10022	16742	6450	3695	3399	1683	112772
HMPREF1120_08799	63	406	341	95	114	124	405	309	318	125	128	189	179	155	26	2977
HMPREF1120_08797	1588	1173	1232	2136	1150	763	211	371	15293	833	1450	1009	18	43	31	27301
HMPREF1120_08796	3097	3962	2958	695	1519	2669	2027	1527	3191	2191	2803	1565	1156	711	299	30370
HMPREF1120_08795	4573	4912	4847	822	1570	1510	2688	1698	5175	3138	3677	2192	1276	701	420	39199
HMPREF1120_08794	447	643	581	757	647	801	102	124	246	1132	794	1402	1072	622	294	9664
HMPREF1120_08793	26508	14451	15084	2236	2493	3172	11380	8482	26238	8778	6093	3887	2537	3043	1224	135606
HMPREF1120_08792	3	10	2	47	0	2	1	1	18	3	20	0	0	8	0	115
HMPREF1120_08791	5	12	2	1	2	3	2	0	6	1	4	3	0	0	0	41
HMPREF1120_08789	8	80	48	6	114	0	18	12	22	21	50	2	14	3	10	408
HMPREF1120_08788	505	2052	1383	847	1271	6607	1338	1537	587	983	1742	610	3258	1546	1198	25464
HMPREF1120_08787	0	2	11	0	0	0	0	0	1	0	1	3	0	0	0	18
HMPREF1120_08786	14191	16791	19354	3037	3161	4607	13675	10438	16247	6839	11414	11078	4057	3216	1158	139263
HMPREF1120_08785	49633	232959	242549	66144	110577	117061	54126	50559	202120	156095	186777	90603	71364	55773	20832	1707172
HMPREF1120_08784	1822	942	914	109	1091	877	684	985	1116	857	1033	103	67	71	22	10693
HMPREF1120_08783	142	140	241	117	422	73	85	0	108	154	48	3	3	103	20	1659
HMPREF1120_08782	1489	1224	1479	1693	1691	1655	801	1740	1095	2045	2681	1194	919	1224	393	21323
HMPREF1120_08781	17	11	9	22	26	3	0	3	7	9	20	109	0	0	0	236
HMPREF1120_08780	6401	11216	10564	2709	4021	5398	3893	4318	6661	4839	7398	3464	1859	1931	560	75232
HMPREF1120_08779	6937	5602	5366	3531	5297	6583	5137	5235	9308	5554	6192	5149	987	1602	575	73055
HMPREF1120_08778	41878	9951	9307	4294	7646	7535	6742	5273	19694	12604	8613	8220	5664	10051	1703	159175
HMPREF1120_08777	18264	19795	20767	14115	19087	12090	6654	4796	18208	18587	27324	14935	12982	7195	3352	218151
HMPREF1120_08776	22360	14724	21531	13614	18261	11168	5338	4677	16054	20318	33483	18483	10760	6895	2958	220624
HMPREF1120_08775	3	18	29	5	4	1	20	0	32	10	79	5	0	0	0	206
HMPREF1120_08774	1006	2349	2652	258	71	569	987	1417	1462	636	1483	30	367	271	181	13739
HMPREF1120_08772	120514	48529	51644	2624	4979	2129	59183	43546	113096	17031	8975	1259	326	681	846	475362
HMPREF1120_08771	1912	2205	1826	946	1681	3117	1558	2517	2271	2661	2363	902	1250	2019	426	27654
HMPREF1120_08770	78	281	320	53	14	5	248	846	91	12	49	107	1	3	13	2121
HMPREF1120_08769	327	1109	1317	768	589	560	496	371	511	693	1104	1246	130	117	92	9430
HMPREF1120_08768	412	2726	2687	3744	3367	4400	277	788	493	6066	7746	8328	5666	3055	1500	51255
HMPREF1120_08767	213	997	1157	110	502	53	105	447	232	153	271	226	185	144	45	4840
HMPREF1120_08764	1165	1528	1270	676	1395	1613	2006	5486	1410	510	803	1047	378	260	70	19617
HMPREF1120_08763	209	550	400	19	7	112	99	0	234	8	87	2	8	93	2	1830
HMPREF1120_08762	11567	27301	21068	3454	3511	6271	2071	5532	16613	8672	6775	3367	1780	4808	1170	123960
HMPREF1120_08761	1848	3793	3261	670	1105	1012	1063	823	885	600	1685	668	252	214	108	17987
HMPREF1120_08760	1981	2142	2349	176	55	666	1715	2002	945	449	754	287	124	109	59	13813
HMPREF1120_08759	596	1851	1840	117	236	779	926	959	725	368	320	545	333	209	85	9889
HMPREF1120_08757	764	173	211	110	18	293	1710	3000	397	18	128	32	48	16	1	6919
HMPREF1120_08756	1505	3160	2719	2105	3801	4556	5524	9560	3780	3044	5729	5379	1287	1435	414	53998
HMPREF1120_08755	161	653	698	547	1062	874	400	535	407	1025	1188	1014	57	224	137	8982
HMPREF1120_08754	23	8	47	9	11	6	0	3	1	33	12	2	1	0	0	156
HMPREF1120_08753	1716	4875	4142	117	604	505	3055	3719	4405	901	919	101	241	349	114	25763
HMPREF1120_08752	1592	4382	4538	4069	5098	2922	1071	1102	3437	3891	7110	3659	3234	2185	712	49002
HMPREF1120_08751	2833	5988	6210	1075	297	1612	7635	8793	2827	56	932	1358	105	13	10	39744
HMPREF1120_08750	88	233	272	7	3	15	2	0	40	52	5	1	0	2	3	723
HMPREF1120_08749	398	969	786	401	386	399	325	560	278	59	735	177	5	161	31	5670
HMPREF1120_08748	977	3407	3740	1045	1824	669	387	31	1324	766	2793	797	743	1184	209	19896
HMPREF1120_08747	1506	3423	4344	3161	4305	2631	1930	1743	2233	3184	6042	3219	1750	1104	779	41354
HMPREF1120_08746	4110	3952	3429	1304	2666	1592	2495	4574	3387	2845	3384	559	461	594	221	35573
HMPREF1120_08745	5	32	44	107	293	698	73	217	149	239	337	219	21	20	9	2463
HMPREF1120_08744	3414	3273	2327	3360	2710	7780	2666	3210	3723	8111	10488	6410	977	850	653	59952
HMPREF1120_08743	320	1144	1001	2976	2828	1581	459	600	691	3197	5157	3060	829	426	204	24473
HMPREF1120_08742	1752	1706	1166	105	726	172	533	691	1052	186	496	522	93	141	23	9364
HMPREF1120_08741	12874	5438	6615	3131	2856	2463	6395	12065	7031	2173	4259	2190	1332	1298	562	70682
HMPREF1120_08740	306	153	225	387	556	564	208	85	156	1315	1967	1469	668	220	137	8416
HMPREF1120_08739	15074	9838	10805	786	705	1855	5599	3648	6338	1065	1819	63	1159	1205	313	60272
HMPREF1120_08738	2629	11684	6051	3169	3336	3967	16806	30549	3221	401	2674	3192	5345	2690	1091	96805
HMPREF1120_08737	1183	3250	3261	612	553	1060	1692	1460	2506	897	968	1349	956	676	230	20653
HMPREF1120_08736	555	1543	1759	363	155	521	886	401	486	355	844	720	935	182	74	9779
HMPREF1120_08735	101	553	626	880	1644	588	211	529	97	480	1224	144	298	267	84	7726
HMPREF1120_08734	1757	2476	2492	865	1247	1713	1157	663	2341	1288	2052	861	629	467	235	20243
HMPREF1120_08733	3345	6370	5552	3794	6169	5148	1951	1108	3897	5177	10114	4136	1738	1234	522	60255
HMPREF1120_08732	158	389	337	90	99	58	48	224	102	37	39	52	28	31	4	1696
HMPREF1120_08731	5337	3872	4823	184	378	389	397	893	1853	326	651	452	91	145	61	19852
HMPREF1120_08730	24	66	40	220	6	231	61	0	38	69	32	285	0	83	15	1170
HMPREF1120_08729	3792	2690	3066	96	17	479	591	456	2721	49	183	389	58	1	9	14597
HMPREF1120_08728	774	1722	1647	47	839	858	1446	1422	1227	346	210	692	172	93	54	11549
HMPREF1120_08727	307	1244	972	54	57	516	336	609	407	95	311	42	150	119	39	5258
HMPREF1120_08726	1027	1272	1073	281	43	387	1226	1574	1113	187	327	352	17	194	24	9097
HMPREF1120_08725	43476	17851	20096	9635	14526	12210	11657	10177	36112	15440	22118	14997	12104	6913	2642	249954
HMPREF1120_08724	139	278	142	109	26	463	347	777	112	109	75	126	240	0	30	2973
HMPREF1120_08723	33	156	84	1	0	80	117	0	147	83	29	0	61	44	12	847
HMPREF1120_08722	325	736	634	18	18	101	387	431	404	194	280	129	99	241	22	4019
HMPREF1120_08721	14162	19768	15731	5850	6576	15671	13781	17373	17374	15149	14184	13512	3774	5443	1647	179995
HMPREF1120_08720	1061	4831	4821	317	1556	2004	2075	3774	2752	785	935	1338	328	429	150	27156
HMPREF1120_08719	3717	2453	2024	1184	1960	3876	1742	3159	3455	3109	4117	6005	1929	1402	604	40736
HMPREF1120_08718	8427	12920	12611	4765	6112	10999	4527	3783	7950	10236	14162	12002	5323	4968	2361	121146
HMPREF1120_08717	9463	9707	7099	24269	43609	18795	5487	14906	7765	17187	49634	32999	4182	5638	1448	252188
HMPREF1120_08715	561	886	870	245	497	186	284	429	587	290	412	8	238	599	118	6210
HMPREF1120_08714	9715	13281	15773	37905	58792	21531	7306	12347	15743	32848	93445	39517	22538	17773	4561	403075
HMPREF1120_08713	6817	18756	15902	31794	57151	29035	8287	15110	11231	34792	68998	44323	21635	23994	7177	395002
HMPREF1120_08712	11920	8636	9345	1186	3755	1463	5863	2797	10278	845	2118	1635	245	251	116	60453
HMPREF1120_08711	3624	3251	3637	1610	2924	2285	2292	1946	2551	2637	6194	2672	6168	2545	1516	45852
HMPREF1120_08710	8238	6904	7974	4404	2414	7620	9246	10616	10097	4712	7533	4581	2683	1786	722	89530
HMPREF1120_08709	176	618	480	595	297	1300	1358	2494	410	1563	2298	2219	525	197	59	14589
HMPREF1120_08708	23254	18375	15077	7909	10355	7226	5307	6629	12077	8372	16953	9236	6700	6285	2452	156207
HMPREF1120_08707	11	11	13	3	2	5	15	2	30	6	5	5	0	0	1	109
HMPREF1120_08706	1957	3577	3639	52	305	415	3933	5419	1589	200	415	35	306	87	36	21965
HMPREF1120_08705	182	1254	1310	127	1	228	829	2264	236	39	105	0	39	76	7	6697
HMPREF1120_08704	1779	3129	3854	205	581	450	1559	857	2024	945	1366	533	145	280	99	17806
HMPREF1120_08703	383	611	898	1023	1291	1899	393	517	461	1137	3603	1904	444	658	228	15450
HMPREF1120_08700	3488	5077	4776	974	1905	2726	2052	1814	3111	2940	2796	414	895	700	333	34001
HMPREF1120_08699	307	524	505	74	621	169	469	548	380	86	318	405	75	2	0	4483
HMPREF1120_08698	2941	1874	1798	224	48	722	1062	816	1908	755	1906	104	479	290	98	15025
HMPREF1120_08697	7757	5000	6816	288	901	455	3835	2694	5740	1156	1849	955	223	388	251	38308
HMPREF1120_08696	3011	3326	3488	3751	2624	17913	4304	6296	2600	1992	47345	3308	3376	4080	664	108078
HMPREF1120_08695	2404	5102	4058	12250	19456	38828	3451	6608	2872	4012	106189	8839	6132	6684	973	227858
HMPREF1120_08694	1433	1795	2084	9876	12321	40634	3708	6174	2127	4023	103717	7523	5718	5234	1394	207761
HMPREF1120_08693	784	1390	986	8971	11719	30525	685	348	767	3261	105375	4046	11539	10937	1528	192861
HMPREF1120_08692	1102	382	348	354	24	40	252	0	288	185	229	21	8	120	23	3376
HMPREF1120_08691	1235	1454	1341	539	26	127	452	711	484	407	820	660	279	197	30	8762
HMPREF1120_08690	295	1193	1065	648	576	1244	1149	1489	1036	779	735	75	272	277	114	10947
HMPREF1120_08689	3436	7620	6631	4781	6587	8559	5763	10242	4330	4810	7297	8062	2165	4842	1207	86332
HMPREF1120_08688	554	788	757	3042	5829	3623	644	1419	1211	2949	5940	3361	1528	631	224	32500
HMPREF1120_08687	1466	1696	1539	592	249	601	975	1775	1564	237	446	284	211	57	57	11749
HMPREF1120_08686	2948	1042	1472	203	3	147	697	547	1223	201	433	16	68	62	47	9109
HMPREF1120_08685	2942	4583	4555	515	292	867	4870	3456	4784	675	597	76	681	277	94	29264
HMPREF1120_08684	52414	24156	15233	1694	1887	3227	14765	31361	30115	3042	3972	2523	1256	1527	465	187637
HMPREF1120_08683	773	610	583	264	78	185	383	527	378	580	644	603	183	99	39	5929
HMPREF1120_08682	4879	2703	2479	1939	2661	2220	4464	7516	3361	1446	2246	2600	966	1259	406	41145
HMPREF1120_08679	80752	24914	23490	6868	6800	8508	25219	28641	34732	7586	13892	13979	3628	2810	1070	282889
HMPREF1120_08678	1630	8459	8143	1391	2096	1766	1387	1683	5182	1837	3831	298	672	509	168	39052
HMPREF1120_08677	4845	17259	16249	4156	4871	9864	1874	3125	18097	6015	9765	1892	2136	670	348	101166
HMPREF1120_08676	3439	5754	6308	1751	1525	1814	2112	2138	3806	1474	2219	1941	483	291	142	35197
HMPREF1120_08675	450	683	875	48	100	108	417	1244	321	257	706	27	179	78	41	5534
HMPREF1120_08674	197432	25366	25375	4362	3103	9288	23637	30430	99247	9807	9080	5136	2218	1742	755	446978
HMPREF1120_08673	9494	4852	4605	1834	3259	4934	4670	4104	14563	4796	5121	3396	942	936	208	67714
HMPREF1120_08672	2136	3456	3424	349	1648	918	1400	640	3660	501	1027	1762	604	369	97	21991
HMPREF1120_08671	1169	2702	2576	1244	2612	1964	1765	1412	1542	3679	3489	2076	2594	2139	747	31710
HMPREF1120_08670	3075	1761	2065	2690	2551	2273	1125	615	3255	2591	4302	2143	1642	1460	548	32096
HMPREF1120_08669	360	319	340	57	246	3	203	330	135	129	475	5	88	16	12	2718
HMPREF1120_08668	1670	4150	5222	1425	2913	1841	1006	421	1825	1019	2343	1928	623	541	210	27137
HMPREF1120_08667	393	1156	1141	713	152	983	642	840	735	2122	1862	1393	447	694	124	13397
HMPREF1120_08666	893	2704	2749	1709	3048	2131	2016	1709	1928	2259	3605	5631	2049	657	927	34015
HMPREF1120_08665	19820	11424	9626	4663	7665	4520	11396	16272	18250	6043	10534	11937	3164	1960	1229	138503
HMPREF1120_08664	9576	10068	9261	4619	6902	8091	5616	8624	11536	10919	12985	11029	2802	2406	1102	115536
HMPREF1120_08663	1898	3691	3819	993	460	365	3409	770	2028	548	1123	349	105	165	100	19823
HMPREF1120_08662	138	864	817	657	565	251	330	368	337	592	1082	1841	424	869	221	9356
HMPREF1120_08661	359	1166	837	238	311	429	518	380	703	281	357	257	128	181	29	6174
HMPREF1120_08660	615	1200	1304	155	619	345	504	4	775	331	649	298	186	96	104	7185
HMPREF1120_08659	693	735	976	190	159	190	311	361	880	445	717	667	136	70	93	6623
HMPREF1120_08658	16	35	31	381	0	9	16	1	30	29	6	6	0	0	0	560
HMPREF1120_08657	249	760	734	22	33	313	87	122	137	82	178	15	172	66	6	2976
HMPREF1120_08656	5551	5937	6887	3056	4178	5961	6554	10589	8102	6152	6123	4352	2319	2611	1042	79414
HMPREF1120_08655	5677	6367	6661	13602	15691	11964	2949	4368	7056	15673	33722	15619	4943	6198	2663	153153
HMPREF1120_08654	1728	1677	1621	4190	4511	4746	795	428	787	3817	10801	3696	1451	925	279	41452
HMPREF1120_08653	762	1196	1114	4455	1682	13513	100	49	556	4408	3519	5154	4248	5260	2324	48340
HMPREF1120_08652	7544	6577	7824	2431	2153	3405	3892	2916	8340	3633	5832	2567	2297	1165	399	60975
HMPREF1120_08651	802	2057	1983	1071	491	460	1641	2403	1234	825	1061	496	173	92	110	14899
HMPREF1120_08650	0	0	10	59	2	0	0	0	10	1	8	0	0	0	0	90
HMPREF1120_08649	567	541	486	156	238	296	240	20	494	167	471	432	34	15	24	4181
HMPREF1120_08648	430	2318	1161	2731	5659	9328	1663	2609	1588	4840	6842	3560	447	312	114	43602
HMPREF1120_08647	6506	4660	4733	2339	4235	2343	2126	1887	6918	2293	5654	2069	1208	969	355	48295
HMPREF1120_08646	990	1063	1220	965	2204	666	836	762	1288	856	1721	651	195	38	54	13509
HMPREF1120_08645	659	2295	2005	348	819	162	348	405	1452	654	793	189	256	229	89	10703
HMPREF1120_08644	305	1330	1358	6105	10228	4097	310	543	625	5145	12509	3078	5394	1373	831	53231
HMPREF1120_08642	187	905	928	69	304	553	448	120	376	285	866	45	221	166	109	5582
HMPREF1120_08640	652	1872	1860	6258	13297	3935	752	530	1461	5557	16717	5671	4024	2845	745	66176
HMPREF1120_08639	921	1437	1459	2709	6521	2050	989	910	2058	2967	15306	1856	446	567	68	40264
HMPREF1120_08638	4350	6246	6034	2103	2969	2909	2216	2106	4244	4050	5498	5758	1542	1458	584	52067
HMPREF1120_08636	922	2478	2710	891	606	1441	1055	1380	1110	927	973	490	968	541	222	16714
HMPREF1120_08635	150	827	881	1164	1265	757	118	296	279	601	1454	1874	567	391	144	10768
HMPREF1120_08634	633	1797	2273	127	757	841	81	570	600	339	521	814	603	633	227	10816
HMPREF1120_08633	1744	2358	2014	1076	463	1828	1148	1368	1333	2325	1595	2040	493	1889	620	22294
HMPREF1120_08632	5990	2899	3071	765	1540	765	2028	2345	2815	1520	2349	1277	618	1223	523	29728
HMPREF1120_08631	900	1423	1119	485	307	892	860	1841	777	1001	552	858	193	304	52	11564
HMPREF1120_08630	767	2968	1904	781	2905	2282	2553	5183	1626	1130	1973	631	1300	1687	734	28424
HMPREF1120_08629	144	399	424	39	19	140	225	413	120	78	23	1	3	0	0	2028
HMPREF1120_08628	424	777	1041	85	597	715	171	283	137	130	277	189	87	54	46	5013
HMPREF1120_08627	39	56	120	44	18	170	79	0	91	14	54	497	0	0	0	1182
HMPREF1120_08626	795	611	676	158	231	492	564	1737	567	420	594	110	207	135	63	7360
HMPREF1120_08625	1129	4033	4525	292	992	1206	963	88	853	1034	1847	1819	1293	1720	595	22389
HMPREF1120_08624	54	88	130	121	21	5	119	210	9	11	84	4	0	4	8	868
HMPREF1120_08623	12460	8667	10864	11216	11644	15048	4820	6544	9927	20692	22670	10151	7837	5621	3110	161271
HMPREF1120_08622	271	251	257	125	9	224	662	2147	352	9	107	3	22	3	6	4448
HMPREF1120_08621	952	2103	2122	1554	1322	2988	1169	1685	1571	2596	3515	1875	1299	877	332	25960
HMPREF1120_08620	7201	23111	25215	145763	199508	112173	12931	29519	15090	46081	226773	70969	81555	44772	12973	1053634
HMPREF1120_08619	750	1507	1276	12198	18848	12878	1076	1791	2197	9068	46054	12898	1397	890	395	123223
HMPREF1120_08618	976	1306	1100	11	9	34	653	352	301	65	113	4	0	1	3	4928
HMPREF1120_08617	24	142	133	214	41	12	29	109	30	65	90	5	71	13	17	995
HMPREF1120_08616	1948	1826	2101	214	96	776	328	174	1717	1055	953	1292	243	432	67	13222
HMPREF1120_08615	452	1850	1277	755	2557	1860	849	1414	771	877	2477	535	1237	943	343	18197
HMPREF1120_08614	2344	4848	5272	2570	3774	4768	5832	6274	2136	4502	6148	3327	2363	1879	899	56936
HMPREF1120_08613	738	1126	969	1922	1110	2627	882	1393	1189	4396	4985	2142	304	326	150	24259
HMPREF1120_08612	3816	9101	10968	2330	2898	2158	3433	2704	6446	1689	3859	2118	672	1032	213	53437
HMPREF1120_08611	549	389	571	328	29	300	374	487	530	553	619	1335	159	56	47	6326
HMPREF1120_08610	9	96	75	171	5	11	109	397	117	142	742	116	40	51	2	2083
HMPREF1120_08609	3024	13963	12675	13452	13610	14768	3505	2923	16123	26267	43127	31284	2807	9815	1356	208699
HMPREF1120_08608	255	414	411	77	20	63	620	979	297	173	213	12	2	74	3	3613
HMPREF1120_08607	292	456	555	57	20	126	297	3	203	87	29	11	8	65	9	2218
HMPREF1120_08606	2427	2922	3843	808	2329	1262	424	143	2620	902	2136	757	1038	213	158	21982
HMPREF1120_08605	1864	3445	3104	540	1053	518	827	590	2011	1361	1393	1163	663	1048	291	19871
HMPREF1120_08604	13236	10544	11823	291	164	1487	8882	6239	18399	1505	1681	551	471	363	174	75810
HMPREF1120_08603	14688	5719	6406	2007	1750	1057	4555	2670	11884	2989	5409	3049	707	834	317	64041
HMPREF1120_08602	3568	3311	3230	722	1390	891	4085	6742	6993	1561	1270	1513	236	408	298	36218
HMPREF1120_08601	2075	3965	3282	787	1695	1972	2616	1712	2339	1805	2542	988	586	1917	632	28913
HMPREF1120_08600	21468	19887	17926	6285	6650	8148	9740	11585	19554	6516	11262	8651	2359	2438	653	153122
HMPREF1120_08599	2563	3236	3078	1683	1554	3446	2645	2200	3366	2708	3580	4344	810	866	283	36362
HMPREF1120_08598	475	512	552	2356	5316	2362	419	685	463	1593	6057	3167	1554	1701	291	27503
HMPREF1120_08597	19510	6610	6440	737	475	1143	2391	1971	5822	654	921	54	367	353	106	47554
HMPREF1120_08596	312	917	730	712	839	513	479	703	354	187	328	476	301	112	93	7056
HMPREF1120_08595	797	3833	3797	4389	6482	6387	1417	1829	1585	7242	11945	6665	2908	2809	842	62927
HMPREF1120_08594	640	1532	1153	531	1750	1540	1449	1422	1757	1151	1521	748	269	355	18	15836
HMPREF1120_08593	1139	3910	3414	5001	7806	5764	3625	6161	2651	3600	9682	4730	2174	4092	630	64379
HMPREF1120_08592	1387	9378	7470	856	1979	1811	23525	46211	2894	1352	1663	1638	391	425	140	101120
HMPREF1120_08591	10483	14738	17297	6435	11865	9042	5443	4729	5655	12411	14805	7907	4065	1059	931	126865
HMPREF1120_08589_HMPREF1120_08590	7094	10779	9985	3125	2600	4147	8814	11455	9956	5784	7596	3920	1745	2034	409	89443
HMPREF1120_08588	3684	3060	3763	914	1720	2925	3241	5575	3357	2243	2954	2685	404	636	256	37417
HMPREF1120_08587	9220	12406	15305	4833	10741	6956	6614	4889	12062	12946	18546	6385	3319	2677	974	127873
HMPREF1120_08586	6154	5012	4448	1153	687	695	3056	4106	2835	684	2039	1368	539	243	139	33158
HMPREF1120_08585	1733	4349	4626	1139	1644	1473	1224	1394	2637	1940	3322	1653	862	470	290	28756
HMPREF1120_08584	2465	4459	5062	1301	796	1114	1253	486	3529	1196	1528	1531	1108	585	208	26621
HMPREF1120_08583	56	123	28	10	18	6	272	304	43	30	35	159	16	0	4	1104
HMPREF1120_08582	4195	6643	5469	1363	1583	3876	6222	7220	5001	2301	2907	6011	2247	488	260	55786
HMPREF1120_08581	5770	3674	2978	292	1327	525	1545	3109	3312	738	590	224	13	171	37	24305
HMPREF1120_08580	17577	6951	5834	230	365	624	3801	4270	17280	1997	1766	247	392	46	39	61419
HMPREF1120_08579	5392	3634	3785	277	240	653	2300	1270	4163	1272	993	381	220	369	204	25153
HMPREF1120_08578	1338	264	234	398	271	1119	73	61	156	497	858	805	326	333	130	6863
HMPREF1120_08577	10	1	0	0	2	0	27	18	0	1	3	1	0	0	0	63
HMPREF1120_08576	147	365	266	283	94	345	91	225	94	288	667	245	170	131	17	3428
HMPREF1120_08575	14	122	112	433	155	748	110	147	64	824	726	1319	326	160	63	5323
HMPREF1120_08574	196	417	357	279	383	306	163	186	275	441	1128	1004	13	44	28	5220
HMPREF1120_08573	6463	5828	5966	1359	1137	3985	3406	3366	8997	5178	3856	3639	2045	1575	442	57242
HMPREF1120_08572	12	5235	3909	11907	15122	15638	573	1740	3491	9682	23387	13591	69	891	132	105379
HMPREF1120_08571	6266	9456	9936	2308	1202	5149	4244	4475	5949	1628	4582	4323	658	1490	317	61983
HMPREF1120_08570	3306	4267	4070	114	532	283	925	618	5012	574	1201	831	528	120	54	22435
HMPREF1120_08569	5664	12247	12787	2032	1955	4044	7242	5080	6740	4959	4532	6376	2943	2633	1247	80481
HMPREF1120_08568	1196	2663	2934	1466	863	1157	709	1006	1079	896	1521	741	816	741	184	17972
HMPREF1120_08567	601	1152	1510	85	14	408	581	1007	346	447	592	443	36	11	24	7257
HMPREF1120_08566	295	1099	638	126	60	21	2958	5583	509	1	6	6	3	1	8	11314
HMPREF1120_08565	4191	8364	10074	3585	3151	5345	2094	1007	4830	7268	12092	4632	1592	1289	590	70104
HMPREF1120_08564	774	2081	1914	761	253	846	379	293	823	676	2154	392	333	172	95	11946
HMPREF1120_08563	435	1054	1447	998	1185	1209	250	464	645	1561	1929	407	526	540	169	12819
HMPREF1120_08562	275	1287	1071	115	36	128	1062	695	779	63	348	49	52	27	8	5995
HMPREF1120_08561	185521	52697	60938	3851	3035	9590	48475	47715	49861	6832	10291	6255	3645	4639	1599	494944
HMPREF1120_08560	71373	41095	44280	1643	1615	4548	16249	13276	23189	2373	3530	1872	1662	2265	788	229758
HMPREF1120_08559	1617	2373	1810	1446	1863	2123	327	1039	958	1545	2177	2063	464	438	169	20412
HMPREF1120_08558	505	2556	1880	1920	1570	3581	1082	1875	1125	2284	4568	2273	523	968	206	26916
HMPREF1120_08557	13293	25065	27919	1749	1976	2759	10052	8203	9819	1831	2601	1290	488	782	283	108110
HMPREF1120_08556	373	969	1068	1748	2426	1661	877	609	376	2263	3561	5155	1324	1091	443	23944
HMPREF1120_08555	0	0	0	0	0	0	0	0	0	0	0	0	0	1	0	1
HMPREF1120_08554	1768	4217	3353	2151	4739	5651	5661	11552	6283	6438	4331	6094	1947	1576	489	66250
HMPREF1120_08553	610	1367	1236	3355	4284	2317	645	322	783	4972	8936	3755	1239	783	294	34898
HMPREF1120_08552	3169	4132	3232	1874	1874	1689	2285	1867	3489	1826	2214	2138	592	823	146	31350
HMPREF1120_08551	1123	2876	2525	2045	3091	1674	2038	2549	2524	1788	4943	2133	317	388	143	30157
HMPREF1120_08550	447	1572	1469	545	154	457	336	275	701	335	534	372	23	54	40	7314
HMPREF1120_08549	6434	13498	14850	5263	4605	13569	10534	14971	10083	11075	13452	11439	3594	4670	1554	139591
HMPREF1120_08548	558	1380	1248	1000	1214	776	295	185	1266	1262	2564	925	253	166	143	13235
HMPREF1120_08547	883	1657	1517	2081	1911	2866	1411	2618	2003	4127	4368	3432	851	538	200	30463
HMPREF1120_08546	135	125	53	16	9	17	187	94	122	74	108	348	62	0	1	1351
HMPREF1120_08544	4535	20013	17668	2054	2705	2628	6685	7693	12890	3542	3708	975	499	357	116	86068
HMPREF1120_08543	1006	1851	1667	68	35	54	1166	1450	1100	395	314	657	98	215	214	10290
HMPREF1120_08542	77	715	575	27	174	177	1004	801	234	80	122	48	0	108	25	4167
HMPREF1120_08541	1815	1551	1518	327	30	406	720	1350	1882	74	484	9	48	21	1	10236
HMPREF1120_08540	83	427	406	16	10	144	294	37	118	11	4	8	42	0	0	1600
HMPREF1120_08539	18	54	32	7	5	2	53	44	11	4	5	5	0	0	2	242
HMPREF1120_08538	73	296	329	11	9	184	106	3	69	85	196	24	46	0	0	1431
HMPREF1120_08537	121	567	294	38	178	369	209	447	129	41	30	3	0	5	6	2437
HMPREF1120_08536	622	1981	1867	63	69	255	2196	1423	698	100	234	212	120	181	49	10070
HMPREF1120_08535	144	518	320	20	12	58	215	425	258	32	7	2	0	113	1	2125
HMPREF1120_08534	13	1	9	5	1	121	1	0	14	7	1	3	0	0	0	176
HMPREF1120_08533	2839	1542	1518	241	54	8	171	627	568	43	127	4	8	1	1	7752
HMPREF1120_08532	28409	23468	28118	2863	4258	2994	2723	3092	8254	3161	5453	2645	1493	1012	707	118650
HMPREF1120_08531	438	5961	3548	257	478	448	1109	2404	630	218	355	88	41	212	35	16222
HMPREF1120_08530	25299	160093	130178	7874	14115	6494	19069	26635	23761	2886	10687	5529	2542	2131	626	437919
HMPREF1120_08529	931	2341	1519	23	508	309	810	820	953	102	231	308	37	15	19	8926
HMPREF1120_08528	468	2048	1876	14	299	461	1017	1703	743	303	353	266	550	83	67	10251
HMPREF1120_08527	19438	130436	119498	17471	24326	21264	31162	32654	41452	28869	40366	15697	3370	2380	996	529379
HMPREF1120_08526	936	2811	2723	1006	1714	1711	1850	3254	1068	2424	4243	2278	646	533	209	27406
HMPREF1120_08525	2782	14579	8649	16149	29732	44153	9604	22311	12656	49352	34914	37918	3154	7438	1771	295162
HMPREF1120_08524	265	913	968	1239	1548	943	1444	2297	1190	1712	1514	1318	449	572	87	16459
HMPREF1120_08523	2815	4872	3603	13961	18802	33920	5486	12335	10078	42013	45879	44127	5369	4313	1219	248792
HMPREF1120_08522	3448	3633	4457	3155	3491	8237	6509	13343	6449	8509	9447	6633	905	996	719	79931
HMPREF1120_08521	752	2081	1863	4350	5003	7718	1132	2091	931	6697	7103	3628	983	1302	1181	46815
HMPREF1120_08520	8207	14612	13487	4816	8064	3750	4251	4059	5823	5407	12231	3943	1510	1093	483	91736
HMPREF1120_08519	2651	2770	3275	8186	8115	7879	1131	1279	1172	5521	17172	11227	2426	1968	1315	76087
HMPREF1120_08518	8154	8383	10947	4282	6126	3970	1738	1744	8452	4461	8438	1649	2048	1851	764	73007
HMPREF1120_08517	152	544	756	3167	6342	3260	199	114	879	3775	8113	3062	2426	1060	349	34198
HMPREF1120_08516	1236	7359	8182	3071	4769	4740	2225	1631	3197	6514	7654	13013	6446	2730	1156	73923
HMPREF1120_08515	409	3362	3675	9628	17536	14290	908	2243	805	21200	26708	36446	13994	5789	4240	161233
HMPREF1120_08514	2323	5013	3950	4742	3777	6127	2513	5119	3990	7414	8643	9221	1839	2077	511	67259
HMPREF1120_08513	12103	10552	8872	3764	2992	9629	7769	10152	10810	9956	8850	9868	3094	3847	1570	113828
HMPREF1120_08512	7935	7019	8444	2950	3233	5095	6149	6914	8499	5058	6453	8076	2975	3275	1285	83360
HMPREF1120_08511	16251	10595	12130	578	3291	1269	3304	1867	10069	2901	2253	1046	1029	724	344	67651
HMPREF1120_08510	1279	2826	2350	2046	3746	3587	1760	2594	1656	1630	3749	1013	1595	998	434	31263
HMPREF1120_08509	283	1572	1157	423	366	702	599	1177	554	333	496	200	642	375	119	8998
HMPREF1120_08508	5945	3348	2625	485	672	1483	2422	6217	5070	1326	1494	1027	612	977	239	33942
HMPREF1120_08507	2112	7322	8331	2482	3278	3150	7118	6467	4122	6533	8355	6629	1813	1632	513	69857
HMPREF1120_08506	325	746	791	1103	372	613	827	833	306	769	1520	1170	255	348	49	10027
HMPREF1120_08505	11270	10507	9723	1794	2010	4458	6239	5790	11122	6617	6824	2488	1055	1913	1029	82839
HMPREF1120_08504	8796	6714	6844	1774	1762	2467	1869	1471	7122	2979	3239	3159	1488	1036	414	51134
HMPREF1120_08503	4117	6381	6677	7654	11478	13930	4998	6119	7729	12565	18197	12243	8066	6446	2332	128932
HMPREF1120_08502	412	415	405	57	94	350	375	575	185	202	729	518	102	15	50	4484
HMPREF1120_08501	5651	7911	7914	15573	19470	17609	2901	3431	7274	30029	37854	22640	3303	8590	1672	191822
HMPREF1120_08500	2872	4505	4375	1571	3053	3570	4287	6432	6331	4383	5061	2218	799	614	207	50278
HMPREF1120_08499	1267	3367	3099	1513	2838	3277	1261	1801	2702	4076	2784	3177	1575	2150	639	35526
HMPREF1120_08498	1860	5017	5368	2660	2204	3238	1685	1790	3840	4577	5465	4073	2058	1081	385	45301
HMPREF1120_08497	19622	23286	22797	1440	521	4813	15949	11613	25328	5176	2868	1344	1698	1228	668	138351
HMPREF1120_08495	377	1716	1767	125	1084	447	552	642	559	574	869	1213	40	106	55	10126
HMPREF1120_08494	1884	3466	3494	935	778	1696	640	8	2463	1793	2499	658	621	602	212	21749
HMPREF1120_08493	886	1488	1654	438	1022	885	276	120	727	998	879	34	230	157	87	9881
HMPREF1120_08492	3211	4257	5562	2751	2827	3787	4208	4922	3211	7529	7884	7539	2417	2424	1087	63616
HMPREF1120_08491	1752	2997	2464	379	1335	2515	2279	2824	2201	2266	3033	2507	852	844	290	28538
HMPREF1120_08490	873	3131	2887	694	1231	1865	1502	1249	1542	2728	3285	2670	738	1027	292	25714
HMPREF1120_08489	3745	2559	2499	686	1826	1436	1121	1647	3843	2595	3225	901	553	988	339	27963
HMPREF1120_08488	5602	6542	6172	3556	5671	7330	4312	7370	5989	5793	8145	5539	2234	3833	1004	79092
HMPREF1120_08486	95	157	144	2	6	6	315	221	236	47	23	7	45	34	16	1354
HMPREF1120_08485	1967	5466	4728	684	1782	3159	1428	624	3315	2209	4804	1204	514	512	286	32682
HMPREF1120_08484	16494	31512	33766	8774	10475	6791	5095	2657	15900	7386	14171	6441	17481	6526	3037	186506
HMPREF1120_08483	631	449	671	411	606	303	832	1627	917	346	639	1880	132	95	17	9556
HMPREF1120_08482	993	1686	1988	3899	4086	5758	2846	3435	1239	3555	5322	4760	1394	1215	767	42943
HMPREF1120_08481	123	645	586	1352	2724	1952	223	603	189	2293	2434	2133	514	1343	344	17458
HMPREF1120_08480	949	1400	1506	448	592	73	610	602	607	342	890	787	452	318	102	9678
HMPREF1120_08479	7208	5589	6456	1783	1475	1933	1391	679	4399	3944	3948	4722	3333	2576	1358	50794
HMPREF1120_08476	8505	7038	8655	3995	3762	5680	13541	23829	10190	3857	6700	5887	2851	1481	196	106167
HMPREF1120_08475	2184	4479	3720	1417	2874	1706	6482	12708	4738	833	1099	1388	325	154	39	44146
HMPREF1120_08474	187	413	457	195	7	112	235	384	92	15	164	6	44	1	3	2315
HMPREF1120_08473	315	133	140	251	12	147	325	594	106	46	211	75	4	2	18	2379
HMPREF1120_08472	5668	4700	4025	1869	4339	1772	510	602	3347	2303	5090	2147	1618	2037	674	40701
HMPREF1120_08471	859	2255	2578	959	1511	3284	1166	1863	1310	2018	2523	2195	756	617	251	24145
HMPREF1120_08470	2448	2861	2466	809	860	959	1237	1439	1155	1661	1502	1136	99	283	111	19026
HMPREF1120_08469	246	867	555	830	1209	3615	558	2331	208	3267	939	2334	338	227	29	17553
HMPREF1120_08468	11	88	119	152	235	117	99	0	296	157	359	354	9	27	16	2039
HMPREF1120_08467	383	559	743	29	3	24	219	7	315	152	229	330	0	104	8	3105
HMPREF1120_08466	1042	884	1214	55	209	303	516	160	971	436	328	563	57	109	18	6865
HMPREF1120_08465	46	114	108	170	235	269	2	36	14	119	457	488	243	230	73	2604
HMPREF1120_08464	125	820	760	429	36	792	223	184	134	200	955	16	139	426	83	5322
HMPREF1120_08462	1963	2441	2209	744	614	1347	1488	2279	2817	1927	1820	880	440	388	174	21531
HMPREF1120_08461	2310	2338	2303	277	788	857	571	422	1833	759	955	885	799	473	205	15775
HMPREF1120_08460	0	0	0	0	0	1	1	0	0	0	0	0	0	0	0	2
HMPREF1120_08459	676	1932	2257	1493	1049	3906	1373	2665	1089	4526	5615	4982	420	435	175	32593
HMPREF1120_08458	1171	4365	3950	839	742	1316	1021	1844	1110	1321	2434	2088	882	371	179	23633
HMPREF1120_08457	2052	5449	7461	4940	5953	4772	1195	1627	3846	5419	9813	3375	5107	3154	1092	65255
HMPREF1120_08456	4235	2972	2918	1864	5124	4514	2233	4818	5092	3965	4786	1769	972	1149	903	47314
HMPREF1120_08455	2749	3904	3066	357	1060	859	2240	2425	3102	756	893	1392	457	497	143	23900
HMPREF1120_08454	16182	18018	16465	2667	2902	3900	2982	1588	17161	4689	5511	3937	1386	2070	813	100271
HMPREF1120_08453	6797	27602	21081	39208	52252	43117	10220	22268	29215	59337	89325	43826	14492	15854	4203	478797
HMPREF1120_08452	1917	2878	3483	1029	1613	2701	1959	1551	4175	1916	2546	1567	723	711	303	29072
HMPREF1120_08451	0	0	0	0	0	0	0	0	0	2	0	0	0	0	0	2
HMPREF1120_08450	22941	21524	19225	1784	5570	3386	3546	3684	10134	3871	8613	2478	2347	949	639	110691
HMPREF1120_08449	3856	4032	3570	1221	1764	1853	2153	2447	1861	1706	2160	2327	1711	1330	733	32724
HMPREF1120_08448	12	44	49	9	12	10	6	1	4	14	6	1	0	0	0	168
HMPREF1120_08447	143	79	121	54	20	1	47	2	192	10	123	3	0	0	0	795
HMPREF1120_08446	2222	3631	4075	859	393	1284	1043	1001	2485	1268	1081	229	1153	572	233	21529
HMPREF1120_08444	0	0	0	0	1	1	0	0	0	0	1	0	0	0	0	3
HMPREF1120_08443	970	1656	1816	1877	2573	1239	2373	2797	1289	2134	4504	1749	573	810	166	26526
HMPREF1120_08441	41655	51863	43708	10724	18916	18732	13659	12893	35132	12451	14116	22400	17914	21986	5429	341578
HMPREF1120_08440	21292	10015	12235	2388	2864	3128	5132	4290	10916	4573	4986	3391	3521	1855	1147	91733
HMPREF1120_08439	221595	128355	126478	29865	34491	46617	97035	108865	148796	74833	54843	54348	12375	24955	9978	1173429
HMPREF1120_08438	1927	3259	3739	1516	1374	436	972	788	1132	736	1616	717	42	43	34	18331
HMPREF1120_08437	3123	9157	10602	5312	10216	3695	1639	2655	5771	6361	13591	3922	1383	1381	922	79730
HMPREF1120_08436	1922	5785	6486	4623	4544	2912	857	852	5667	3405	4174	1867	1435	2592	507	47628
HMPREF1120_08435	2004	4309	5107	432	812	555	880	487	2040	335	486	455	359	275	151	18687
HMPREF1120_08434	183	642	770	598	849	1169	218	166	169	299	1757	123	99	146	45	7233
HMPREF1120_08433	2475	9952	7226	2857	3174	9416	3137	6573	9938	6587	7309	1706	894	931	399	72574
HMPREF1120_08432	952	1182	1096	794	332	2020	2677	4339	1368	630	1005	1389	311	253	51	18399
HMPREF1120_08431	3768	3083	3248	1683	1257	3889	2070	3259	1707	1890	2479	2305	44	475	102	31259
HMPREF1120_08430	3160	3532	3735	2328	4416	3184	2543	2557	4110	3378	5153	2855	854	717	413	42935
HMPREF1120_08429	1005	1908	1751	316	847	1172	1575	2177	740	1459	1429	1868	456	288	211	17202
HMPREF1120_08428	662	1675	1467	801	1984	3161	1529	3332	1546	1725	1741	2578	668	1037	180	24086
HMPREF1120_08427	19228	48534	40771	19724	23260	27493	37076	56503	50981	31928	53938	34673	13807	6697	3152	467765
HMPREF1120_08426	7775	29121	29514	11140	13436	29538	18566	28591	24535	35644	47350	27478	4855	2882	1715	312140
HMPREF1120_08425	19549	25704	26302	3327	6535	4019	2296	2007	14056	4537	7848	3057	8276	4166	1540	133219
HMPREF1120_08423_HMPREF1120_08424	2383	1384	1358	526	90	922	2151	4825	1359	445	1131	1065	167	173	99	18078
HMPREF1120_08421	65	12	11	2	3	26	1	0	9	7	2	2	0	1	0	141
HMPREF1120_08420	3805	4292	5193	925	2436	1458	1491	1669	2243	772	1251	425	111	411	201	26683
HMPREF1120_08419	617	1262	1412	127	487	229	223	65	296	64	362	307	74	102	12	5639
HMPREF1120_08418	3590	4161	3636	1165	684	2471	1622	3234	1366	598	897	1028	305	555	216	25528
HMPREF1120_08417	1500	1810	1637	177	24	515	686	1748	813	223	600	397	147	104	40	10421
HMPREF1120_08416	538	819	1052	35	36	149	370	1115	617	271	273	3	86	98	28	5490
HMPREF1120_08415	3043	1791	1927	650	32	372	813	224	2812	218	1344	17	250	329	106	13928
HMPREF1120_08414	4567	3989	4181	2111	3861	4015	2305	3967	5055	2317	10227	1411	573	1241	93	49913
HMPREF1120_08413	15675	7157	6741	2257	4050	3321	3161	1977	10455	3077	4482	3401	1549	2135	908	70346
HMPREF1120_08412	417	3782	2933	1107	1454	1333	395	796	445	745	2589	3550	506	199	116	20367
HMPREF1120_08411	10719	18895	20170	9163	9910	13226	8243	9756	19199	15460	19704	10871	3474	3809	1110	173709
HMPREF1120_08409	6048	5039	5274	6229	4224	8358	5767	6204	6419	9637	8804	10353	4139	1634	1084	89213
HMPREF1120_08408	26838	9133	9201	3495	9123	5783	7083	6859	17349	9315	8968	7205	1429	1566	814	124161
HMPREF1120_08407	2589	5482	5404	373	575	978	2425	2977	3514	1044	833	1371	632	761	297	29255
HMPREF1120_08406	4373	7173	7426	5779	5440	15231	8944	33543	6879	11306	13162	19048	6490	6296	4221	155311
HMPREF1120_08405	2115	3752	3421	639	158	844	1559	551	1842	1001	999	1582	551	159	46	19219
HMPREF1120_08404	202	203	119	7	10	4	32	66	56	60	31	219	0	3	3	1015
HMPREF1120_08403	1603	1662	1350	81	8	476	1512	796	797	106	90	439	49	0	9	8978
HMPREF1120_08402	986	1863	1856	488	115	1732	907	647	1620	1629	1641	744	1148	1196	350	16922
HMPREF1120_08401	44222	59289	56648	7574	8679	11678	24013	22369	47620	18742	21381	18720	9083	7117	3118	360253
HMPREF1120_08400	2489	4224	3866	733	438	534	2018	2178	4251	1219	1946	1007	374	414	91	25782
HMPREF1120_08399	702	3729	3286	1055	3852	1165	974	1149	893	2085	3001	1441	290	523	140	24285
HMPREF1120_08398	1012	653	580	97	15	20	723	735	686	79	73	187	16	42	7	4925
HMPREF1120_08397	673	2820	2774	825	158	295	1134	1408	1432	598	746	338	131	237	86	13655
HMPREF1120_08396	5595	3549	3036	540	953	1063	3842	8189	5926	1451	908	1287	118	677	143	37277
HMPREF1120_08395	1478	5030	4196	1523	792	1410	2319	2153	2133	1002	1744	232	240	390	178	24820
HMPREF1120_08394	996	1592	1849	2069	1327	3012	846	664	1322	3237	2589	1975	727	766	244	23215
HMPREF1120_08393	4577	3923	3685	2521	803	1556	4278	4527	4201	3707	4750	1954	542	783	194	42001
HMPREF1120_08392	2965	6923	6814	10767	9016	23522	8262	17736	8451	19216	19712	14015	2252	1718	543	151912
HMPREF1120_08391	905	1504	1405	791	1293	1449	921	1295	1950	1341	1843	2206	648	756	350	18657
HMPREF1120_08390	0	0	1	0	0	0	0	0	0	0	0	2	0	0	0	3
HMPREF1120_08389	297	489	471	1094	1159	1935	624	896	370	2281	2171	1411	531	425	231	14385
HMPREF1120_08388	947	2079	1600	1776	3263	3239	3139	10199	1868	1460	2912	1593	375	503	146	35099
HMPREF1120_08387	4372	2870	3183	1415	2367	4671	2841	2932	4256	4007	3679	2466	1602	2616	734	44011
HMPREF1120_08386	627	492	413	67	69	982	261	1281	367	417	812	1184	214	673	128	7987
HMPREF1120_08385	7588	4361	4007	127	252	405	2012	1313	8566	465	2574	398	151	201	208	32628
HMPREF1120_08384	312	610	435	204	24	486	830	676	225	141	486	35	72	33	39	4608
HMPREF1120_08383	4031	4662	3876	2814	3159	3539	1608	1331	3854	5407	6364	3849	1460	1522	480	47956
HMPREF1120_08381	458	856	685	4558	8738	5360	152	518	470	5134	11764	3781	2646	2239	732	48091
HMPREF1120_08380	448	2326	1440	1496	1275	1870	1190	546	933	2092	3287	2598	882	511	203	21097
HMPREF1120_08379	882	882	1088	301	757	23	249	82	706	521	744	871	347	107	82	7642
HMPREF1120_08378	23863	7206	7055	2869	4200	5890	4230	5178	22968	8460	7753	6678	1467	1348	373	109538
HMPREF1120_08377	6001	13425	9483	13171	19311	32287	24015	41555	15057	34787	29502	36749	12348	13638	2099	303428
HMPREF1120_08376	2340	2868	2052	733	754	1018	1655	1985	2255	937	1412	1619	197	238	104	20167
HMPREF1120_08375	1625	1441	1101	75	32	242	518	1262	1028	232	271	418	34	143	14	8436
HMPREF1120_08374	405	275	507	4	12	1	5	7	82	6	7	3	91	11	0	1416
HMPREF1120_08373	1299	2277	1913	54	594	291	1083	656	1502	278	489	68	148	171	77	10900
HMPREF1120_08372	721	2449	1988	482	1108	2118	2235	3147	1448	2040	1837	1794	496	467	135	22465
HMPREF1120_08371	4286	6996	6866	126	1156	1146	4618	3455	3545	1146	1865	1599	1086	1178	279	39347
HMPREF1120_08370	3152	3630	3720	1729	1427	3837	5940	6830	6317	3105	2122	1260	1476	1149	413	46107
HMPREF1120_08369	454	2084	1848	971	854	1161	1992	1751	654	1333	1562	608	396	254	202	16124
HMPREF1120_08368	1255	1191	1382	928	2123	1923	1610	3211	709	1208	3533	2147	5872	1958	772	29822
HMPREF1120_08367	917	4455	2912	1105	1054	2661	2531	3132	1541	1944	2326	1538	4444	1037	536	32133
HMPREF1120_08366	25214	18365	18295	3715	6082	5488	4417	4123	14510	6473	11945	5177	5043	3020	1300	133167
HMPREF1120_08365	14393	17006	10811	2439	5727	3802	5370	8877	16107	2305	4508	4632	1132	690	468	98267
HMPREF1120_08364	1605	2158	2441	493	60	342	389	13	1272	374	576	429	101	296	86	10635
HMPREF1120_08363	519	1080	1250	537	343	609	394	365	684	999	1573	1511	356	287	166	10673
HMPREF1120_08362	0	1	0	0	0	0	0	0	0	0	0	0	0	0	0	1
HMPREF1120_08361	887	2794	2946	2212	4636	1982	780	307	1979	2246	4987	3777	1345	1022	343	32243
HMPREF1120_08360	25327	25255	24467	18146	24602	15348	9838	10544	19512	22929	38762	33204	5633	7009	3343	283919
HMPREF1120_08359	214	412	350	318	11	153	120	1	152	71	57	112	1	2	3	1977
HMPREF1120_08358	7225	4010	4145	2599	2359	5411	2928	3628	4548	4399	6450	2770	2507	2279	958	56216
HMPREF1120_08357	2056	2947	2679	2997	3801	4581	1314	2201	1293	2162	7475	4279	852	1322	238	40197
HMPREF1120_08356	3453	4230	5241	1279	2032	3146	3878	5752	3820	2009	3327	4732	666	888	457	44910
HMPREF1120_08355	2013	3759	3125	1835	1665	1598	1710	1375	2927	1799	4073	1159	1217	925	452	29632
HMPREF1120_08354	2854	1449	1960	475	688	1515	767	1346	1396	1016	2317	1836	632	960	296	19507
HMPREF1120_08353	4552	3406	3456	805	784	761	725	302	2943	1214	1753	1177	441	391	152	22862
HMPREF1120_08352	16441	23502	19460	10541	15296	8947	5691	9450	27943	21984	19416	15227	843	1224	331	196296
HMPREF1120_08351	2	11	32	115	9	89	60	0	24	26	200	0	18	8	1	595
HMPREF1120_08350	8418	7377	9128	1724	3037	1983	1025	581	8058	2722	4722	3650	4102	1699	775	59001
HMPREF1120_08349	297	745	906	282	10	125	460	134	333	71	118	6	349	71	66	3973
HMPREF1120_08348	1478	1018	1142	1542	1105	1897	469	912	2576	2203	2952	1857	634	729	493	21007
HMPREF1120_08347	4471	8183	7722	17143	23400	24354	8577	16210	6846	18891	50499	31521	23483	9362	3494	254156
HMPREF1120_08346	10463	4728	6326	1298	1034	2706	9342	14934	9228	2367	2141	3693	928	1413	317	70918
HMPREF1120_08345	1655	2983	3110	223	224	366	1054	922	1351	162	286	775	64	219	46	13440
HMPREF1120_08344	22	53	52	222	22	526	5	0	5	246	486	438	52	8	4	2141
HMPREF1120_08343	28	176	130	27	906	17	78	3	23	267	491	192	97	138	26	2599
HMPREF1120_08342	5729	8486	7545	933	1088	2510	2979	1436	5505	857	1880	1348	444	530	241	41511
HMPREF1120_08341	449	1161	981	2455	2458	2470	548	366	900	3366	6059	2740	417	607	172	25149
HMPREF1120_08340	2270	2360	2617	1124	351	1552	1890	3328	3971	1204	1535	1130	289	354	72	24047
HMPREF1120_08339	1010	2981	2500	2032	1865	2906	1120	2424	1215	1347	2133	666	737	460	127	23523
HMPREF1120_08338	3166	4342	4479	1071	922	1320	1895	2192	2771	2095	2639	905	804	681	291	29573
HMPREF1120_08337	394	388	357	30	57	6	317	656	405	111	133	3	5	2	2	2866
HMPREF1120_08336	5068	3215	3842	423	742	668	3865	4474	4987	1093	1137	1037	216	162	50	30979
HMPREF1120_08335	1420	2036	2007	55	479	379	547	717	1531	187	661	28	132	35	16	10230
HMPREF1120_08334	103	269	253	39	70	198	79	244	126	176	225	782	77	37	27	2705
HMPREF1120_08333	389	1003	653	1206	2575	515	597	808	644	661	1763	1066	684	345	165	13074
HMPREF1120_08332	3992	3176	2520	1579	3232	3239	1783	1074	2828	2179	1746	2189	1611	842	241	32231
HMPREF1120_08331	80	1206	903	483	498	2360	132	49	450	711	1060	2024	41	87	143	10227
HMPREF1120_08330	199	757	760	1281	1499	578	229	54	358	802	2319	1544	298	207	65	10950
HMPREF1120_08329	2242	4059	3599	162	98	1306	2915	3528	5719	1633	1167	918	236	76	36	27694
HMPREF1120_08328	11135	8177	8227	1084	1720	5014	7745	10115	9118	5377	3449	3928	1838	1974	1048	79949
HMPREF1120_08327	161	383	279	71	209	154	310	401	262	156	388	158	97	104	50	3183
HMPREF1120_08326	743	1297	820	602	514	596	270	559	532	479	459	643	185	281	54	8034
HMPREF1120_08325	855	2345	2215	117	30	578	723	489	1735	187	321	523	233	104	26	10481
HMPREF1120_08324	1300	3971	4017	680	87	1051	1696	1532	1878	1124	845	210	502	614	165	19672
HMPREF1120_08323	389	2303	2294	162	133	1261	3163	7499	2009	575	942	44	18	203	50	21045
HMPREF1120_08322	5618	3684	3061	157	1647	1125	4451	7177	3895	730	1270	766	606	506	170	34863
HMPREF1120_08320	392	1194	947	317	15	541	1245	2036	598	52	94	173	214	107	70	7995
HMPREF1120_08319	471	673	1083	261	17	323	856	402	619	219	270	6	418	444	20	6082
HMPREF1120_08318	1313	2422	2345	1147	2098	933	601	479	1571	2109	2170	300	692	959	289	19428
HMPREF1120_08317	8251	10684	9477	3051	2396	2894	6103	5948	9259	2804	5179	1898	653	898	474	69969
HMPREF1120_08316	3770	5087	5224	1868	4275	3693	5796	10251	3281	1792	3430	2143	968	776	292	52646
HMPREF1120_08315	608	1883	1762	536	23	67	1323	3806	1437	506	519	290	25	121	15	12921
HMPREF1120_08314	0	1	9	0	9	2	0	0	2	26	28	411	0	1	0	489
HMPREF1120_08313	6604	9856	9647	4252	8040	10365	6496	4874	7116	6419	11132	6739	3441	3033	1584	99598
HMPREF1120_08312	2572	1800	1809	844	2374	3091	1571	3325	2940	2627	4355	1835	282	856	240	30521
HMPREF1120_08310	453	1114	1177	756	1598	671	680	1991	731	266	604	493	270	213	102	11119
HMPREF1120_08309	2738	3061	3163	380	1613	1993	2349	3754	2196	1231	1294	1537	414	400	194	26317
HMPREF1120_08308	751	3651	2832	4878	7076	5179	1135	1435	1396	10148	10032	7264	687	1326	519	58309
HMPREF1120_08307	3208	3667	3233	691	1074	1105	2711	2814	1192	426	1120	186	48	173	26	21674
HMPREF1120_08306	1363	3483	3205	27499	32213	25892	2984	6490	3564	31825	71262	14333	1101	2113	533	227860
HMPREF1120_08305	6114	2758	2848	1378	1198	1542	3363	1536	4583	687	1898	2414	322	209	104	30954
HMPREF1120_08304	616	1129	923	1000	3116	2298	940	1717	704	1191	3762	2944	436	624	192	21592
HMPREF1120_08303	6720	8832	7467	2874	4788	6664	8154	19894	23911	11200	6051	2647	2046	2266	1106	114620
HMPREF1120_08302	2361	8880	8767	35231	39122	37905	3456	7267	5173	31145	87321	36304	7465	10638	2812	323847
HMPREF1120_08301	21613	4374	4920	1537	1249	7506	5783	8108	5735	7277	4120	6051	1824	3619	820	84536
HMPREF1120_08300	24768	32909	26720	14251	18824	27782	27535	45816	15689	28500	27301	32935	6577	15244	3673	348524
HMPREF1120_08299	470	2054	1640	1052	2385	3888	1470	1945	1576	1711	4106	2307	611	671	290	26176
HMPREF1120_08298	2	22	44	4	0	5	8	0	3	66	46	0	0	1	0	201
HMPREF1120_08297	4958	13239	10994	16405	21883	17751	12027	22490	17260	19456	34132	24236	5367	8576	2554	231328
HMPREF1120_08295	0	0	0	0	1	0	0	0	0	0	0	0	0	0	0	1
HMPREF1120_08294	1119	2652	1837	3887	4535	3688	1526	4267	1871	3962	9477	5763	2387	3038	898	50907
HMPREF1120_08293	2874	2072	2610	3415	2072	3381	1381	2382	3504	3642	6298	7714	3354	2278	682	47659
HMPREF1120_08292	3687	5801	5154	6882	4037	11982	7410	12541	4939	8626	7703	17400	3468	3070	552	103252
HMPREF1120_08291	87	703	519	508	410	947	393	1094	160	829	2364	1301	194	250	48	9807
HMPREF1120_08290	312	658	746	448	149	163	368	420	353	497	474	26	22	5	12	4653
HMPREF1120_08289	3254	4551	4841	4042	9105	3458	884	566	3672	4694	9913	3782	4852	2770	1221	61605
HMPREF1120_08288	2352	5465	3822	539	678	1504	1755	3248	2237	1800	1309	3405	450	408	109	29081
HMPREF1120_08287	1078	3336	2412	2216	1533	2011	1672	2161	2062	2139	2709	3337	577	549	171	27963
HMPREF1120_08286	1227	1765	1728	1345	478	2657	1543	1987	2285	1543	3041	3690	2460	1169	468	27386
HMPREF1120_08285	1991	3329	3383	1557	1590	893	268	729	2051	1917	2235	1742	984	1013	226	23908
HMPREF1120_08284	88	184	107	674	92	1182	85	17	76	772	919	1299	426	269	114	6304
HMPREF1120_08283	709	1253	1432	1408	682	2291	1200	1856	1184	1479	2579	1440	406	712	259	18890
HMPREF1120_08282	257	1437	1001	1201	1712	1382	784	1883	444	674	2103	774	490	697	152	14991
HMPREF1120_08281	20564	23723	22918	25083	34107	26272	18530	33802	26392	35304	78645	38341	19271	21923	8039	432914
HMPREF1120_08280	2294	3888	3792	2287	3687	2653	2594	4228	4475	2936	4289	3240	973	1424	374	43134
HMPREF1120_08279	2872	3922	3761	730	2272	1463	1435	1399	2577	2288	2237	2744	857	961	456	29974
HMPREF1120_08277	38927	15192	15540	1457	1705	1428	9941	7500	24507	14530	7364	2416	2490	1841	1419	146257
HMPREF1120_08276	2008	3880	4284	3209	3837	4128	4746	5495	3143	2907	5338	5088	2996	3199	963	55221
HMPREF1120_08275	596	1520	1039	807	329	1860	1519	3343	887	1023	1974	697	221	330	136	16281
HMPREF1120_08274	304	612	451	4	11	198	148	102	322	194	249	6	82	165	36	2884
HMPREF1120_08273	278	459	266	44	12	37	1117	1238	388	16	148	1	34	26	8	4072
HMPREF1120_08272	481	440	610	138	147	98	75	178	334	295	164	2	101	96	28	3187
HMPREF1120_08271	3428	3356	2545	886	1645	2205	2853	3743	3717	2214	1707	1387	471	408	92	30657
HMPREF1120_08270	221	877	722	333	151	612	269	925	743	789	642	634	80	284	91	7373
HMPREF1120_08269	355	566	468	236	173	211	573	152	479	526	607	237	180	211	84	5058
HMPREF1120_08268	87	298	321	324	940	194	211	349	267	208	496	15	0	6	7	3723
HMPREF1120_08267	287	1408	815	235	391	852	397	412	442	912	1466	878	1563	1463	441	11962
HMPREF1120_08266	335	1976	1825	381	519	888	659	992	621	1152	1725	857	708	630	428	13696
HMPREF1120_08265	17	43	85	554	242	162	11	34	78	243	349	369	43	103	86	2419
HMPREF1120_08264	1161	672	855	10	136	165	277	381	398	155	207	7	8	54	3	4489
HMPREF1120_08263	667	2277	2687	1846	2407	6067	753	1364	654	3493	3911	6312	1065	1297	411	35211
HMPREF1120_08262	49	19	16	21	25	2	6	0	8	118	29	4	4	0	0	301
HMPREF1120_08261	9	0	1	0	1	0	2	0	3	6	6	0	0	9	3	40
HMPREF1120_08260	94	63	52	77	77	154	59	212	7	288	81	175	145	5	3	1492
HMPREF1120_08259	623	1197	1080	2039	2428	11684	3465	6277	985	6260	4718	7254	2341	7226	1788	59365
HMPREF1120_08258	1543	3778	2770	537	1415	1841	3299	5110	1474	2020	2136	3302	765	825	490	31305
HMPREF1120_08257	75	349	445	330	574	357	331	86	137	938	1087	576	109	54	14	5462
HMPREF1120_08256	844	3123	2802	786	2833	992	800	561	1582	2009	2899	1141	561	1295	373	22601
HMPREF1120_08255	886	768	815	291	927	858	521	473	712	755	1622	1396	665	541	216	11446
HMPREF1120_08254	491	949	1063	145	38	438	629	719	1126	700	404	380	149	141	115	7487
HMPREF1120_08253	4539	5056	5729	2286	5817	1389	1872	2102	7431	2459	6271	2184	1934	2004	590	51663
HMPREF1120_08252	226	659	580	746	547	797	354	772	424	789	927	228	247	402	110	7808
HMPREF1120_08251	2793	3649	3722	1354	2380	2378	2351	1307	1942	4057	6625	3656	1486	906	496	39102
HMPREF1120_08250	13447	6430	6336	4264	3655	10501	9265	19891	12423	11811	7327	5211	1826	2198	669	115254
HMPREF1120_08249	3	1	25	1	1	0	1	56	1	1	0	0	0	0	0	90
HMPREF1120_08248	1858	6214	6367	2336	4548	2504	2609	3122	2317	2924	4135	1858	584	831	306	42513
HMPREF1120_08247	1291	3092	1897	1212	2863	2435	1790	3913	1448	1912	2783	967	1306	836	309	28054
HMPREF1120_08246	1658	2916	3271	658	559	841	315	64	2088	729	1068	556	1013	586	216	16538
HMPREF1120_08245	636	830	825	104	308	566	320	6	423	364	1206	323	116	73	30	6130
HMPREF1120_08244	5187	10644	9691	4779	4869	8212	3379	1950	9619	8193	12089	11945	2421	4649	1127	98754
HMPREF1120_08243	0	6	1	5	2	1	0	1	1	0	1	2	0	0	0	20
HMPREF1120_08242	128	233	212	7	7	0	159	265	173	61	97	136	51	0	7	1536
HMPREF1120_08241	4389	5508	4560	6414	9602	16496	9858	16020	5100	6274	11861	15582	5947	2000	1283	120894
HMPREF1120_08240	53	51	49	8	5	38	128	111	156	11	12	3	18	5	0	648
HMPREF1120_08239	2388	7810	5705	5656	7137	10839	6807	8931	4916	13229	13028	11773	4286	5010	2408	109923
HMPREF1120_08238	6234	7960	9174	2771	2007	4480	6445	8420	7317	4488	6619	5374	1290	1337	425	74341
HMPREF1120_08237	646	547	619	646	2381	2698	530	588	661	1743	1182	1572	1136	1024	418	16391
HMPREF1120_08236	5841	5600	6136	1012	2825	1674	1120	749	5098	2753	3538	1730	2384	1247	505	42212
HMPREF1120_08235	26807	13072	15391	5922	8367	5661	3945	2889	14443	8489	15308	6207	4868	3866	1804	137039
HMPREF1120_08234	1778	3980	4320	740	2054	1403	1301	890	2455	2262	3039	982	668	822	212	26906
HMPREF1120_08233	331	403	369	159	234	235	614	753	323	138	177	116	277	6	76	4211
HMPREF1120_08232	3189	12143	11720	64623	103687	73983	9909	26388	13811	74224	105336	111832	96707	74672	21486	803710
HMPREF1120_08231	1205	1594	1495	2342	3223	1608	1145	2088	1672	1588	4100	2510	881	816	305	26572
HMPREF1120_08230	2453	4153	3954	3561	6179	5626	2845	5131	4087	5908	10147	4778	3883	4817	1897	69419
HMPREF1120_08229	115	433	346	197	38	443	820	1312	256	135	182	2	40	24	5	4348
HMPREF1120_08228	1220	3215	2388	677	1840	931	1972	2868	1717	867	710	1926	289	402	121	21143
HMPREF1120_08226	5756	9945	12848	2744	1813	3954	4395	1964	12328	3940	5237	1804	949	911	500	69088
HMPREF1120_08223	4013	3254	3277	1465	1443	1203	1186	1141	2752	2232	3049	1142	883	1157	404	28601
HMPREF1120_08221	11820	16248	16331	3633	4747	5541	6650	9137	18872	6155	8698	2708	1453	1678	516	114187
HMPREF1120_08220	575	3131	2250	1209	772	1308	690	1380	1343	1379	1836	1766	397	669	266	18971
HMPREF1120_08219	709	1270	1031	806	1319	1758	1264	2120	1348	1005	2408	1222	730	334	217	17541
HMPREF1120_08218	342	2182	1749	746	781	1483	1001	2134	977	841	1111	462	151	107	60	14127
HMPREF1120_08217	285	646	710	72	11	147	278	485	265	60	449	6	92	47	10	3563
HMPREF1120_08216	3	17	27	14	8	4	0	0	18	40	59	5	0	8	1	204
HMPREF1120_08215	100	639	427	85	6	4	101	38	97	22	30	3	4	13	26	1595
HMPREF1120_08213	877	2930	2998	246	908	289	170	31	1000	393	384	36	25	247	34	10568
HMPREF1120_08212	2524	199	187	162	11	50	350	385	186	24	68	10	56	34	15	4261
HMPREF1120_08211	3918	2767	3047	169	398	33	619	611	1526	118	252	7	78	176	18	13737
HMPREF1120_08210	947	2809	2974	728	768	1389	694	1177	2010	1579	2109	2065	383	874	300	20806
HMPREF1120_08209	61	1023	665	351	1145	713	455	129	277	747	1121	194	68	211	28	7188
HMPREF1120_08208	1253	1178	1256	568	1072	1164	707	838	1144	1823	2216	803	741	562	182	15507
HMPREF1120_08207	1192	3671	3179	2380	2974	4534	1724	2077	2407	5397	5344	4347	962	2100	695	42983
HMPREF1120_08206	3588	4600	5869	1459	2146	1851	1707	1394	3708	2503	3112	2900	1745	961	483	38026
HMPREF1120_08205	570	2720	2351	2627	2209	2475	1556	2323	1539	2581	2945	1671	599	882	196	27244
HMPREF1120_08204	1289	3237	2843	1584	2853	3687	2737	4014	3040	3027	2212	2904	312	765	243	34747
HMPREF1120_08202	1919	5271	4531	528	2027	1008	1771	2161	2556	859	1137	262	344	338	226	24938
HMPREF1120_08199	2232	3777	4364	2064	3971	2935	2004	2332	3547	5674	6943	3033	1888	1733	795	47292
HMPREF1120_08198	1135	1722	1813	188	112	432	547	1776	890	548	1041	740	214	124	72	11354
HMPREF1120_08197	255	1775	1519	2998	6135	6025	437	1545	1811	3658	7294	1828	847	1188	427	37742
HMPREF1120_08196	2912	6423	6522	1045	921	3330	3134	3717	2916	3633	4578	2427	1392	1061	573	44584
HMPREF1120_08195	385	3031	2925	680	1669	753	1523	1516	1049	1166	1678	541	495	807	365	18583
HMPREF1120_08194	2078	5558	3918	2343	2700	8566	4562	13003	5235	6096	8159	6840	1489	1383	549	72479
HMPREF1120_08193	899	1887	1710	2243	2137	3658	1263	2260	2720	2561	5299	3673	1017	748	516	32591
HMPREF1120_08192	1259	2635	3204	2692	2358	2571	1182	1357	1806	2132	4045	2932	551	443	327	29494
HMPREF1120_08191	1439	1212	1443	1019	183	1294	639	1274	1231	1755	3439	1564	641	833	230	18196
HMPREF1120_08190	5544	4743	5052	2297	4730	4325	2972	4229	4940	5093	5419	5916	1675	2009	1002	59946
HMPREF1120_08189	322	460	653	236	57	116	848	860	587	212	386	280	196	35	38	5286
HMPREF1120_08188	274	1014	881	5	19	4	463	656	462	7	8	6	2	1	2	3804
HMPREF1120_08187	749	3186	2711	1970	3569	1956	1347	1420	2260	2261	4685	2866	1738	820	517	32055
HMPREF1120_08186	1001	2238	2138	1087	657	1707	967	680	1642	1361	2722	850	1264	1079	461	19854
HMPREF1120_08185	1560	3070	1993	1668	1932	2355	914	1319	1665	2742	2725	1958	836	1142	360	26239
HMPREF1120_08184	3893	3375	3915	1628	3901	2383	2076	1175	2115	1563	4720	1576	498	406	245	33469
HMPREF1120_08183	3830	8593	8150	14098	15195	11842	5903	8176	9662	15424	21932	17971	4193	4182	1397	150548
HMPREF1120_08182	1152	1694	1582	320	592	1322	1179	2137	1349	1449	1957	2437	222	298	124	17814
HMPREF1120_08181	171	424	403	461	234	61	274	169	272	112	222	39	123	70	58	3093
HMPREF1120_08180	2111	2686	2778	1060	1394	661	312	132	1738	443	1682	50	868	443	112	16470
HMPREF1120_08179	9322	6966	5357	4282	7746	6890	5592	9894	11608	7758	12092	8460	3634	2819	1313	103733
HMPREF1120_08178	3632	4649	5588	877	408	218	1190	462	5477	1516	1492	447	478	430	221	27085
HMPREF1120_08177	1948	3976	4483	350	197	656	799	543	2956	905	1523	667	485	369	159	20016
HMPREF1120_08176	381	248	321	12	7	6	192	20	156	14	12	490	0	0	10	1869
HMPREF1120_08175	851	4530	2957	2558	4777	9420	2646	4918	2557	6169	6364	6060	930	762	405	55904
HMPREF1120_08174	387	230	224	21	13	6	158	149	149	37	171	269	0	3	1	1818
HMPREF1120_08173	7888	7379	6271	2038	2208	2061	552	452	7101	3070	5676	1746	3224	1836	720	52222
HMPREF1120_08169	4317	5137	4677	2610	3552	3203	2658	2682	5041	3798	4364	3915	964	1546	458	48922
HMPREF1120_08166	2213	2844	2699	808	258	925	2506	4165	2861	963	740	980	233	106	48	22349
HMPREF1120_08162	1756	1845	1946	1131	1831	1111	1114	232	1617	988	2391	1259	594	418	317	18550
HMPREF1120_08161	280	860	524	369	10	372	419	411	246	767	627	61	47	111	28	5132
HMPREF1120_08160	3923	4508	4420	1379	157	1459	2317	2965	5163	926	1920	888	481	522	281	31309
HMPREF1120_08159	724	4763	3481	69	850	1096	1705	4019	2648	395	467	531	7	147	13	20915
HMPREF1120_08158	16	52	13	6	8	4	3	0	3	21	5	3	0	0	0	134
HMPREF1120_08157	3557	4442	4028	2076	3581	2384	2393	2697	3667	4788	6014	2265	383	386	264	42925
HMPREF1120_08156	2184	2986	2347	707	3626	1355	1370	1958	2242	1838	2739	1238	935	715	297	26537
HMPREF1120_08155	3494	4246	3658	301	380	1547	1341	5342	1452	484	336	273	100	83	66	23103
HMPREF1120_08154	2378	3098	2943	1054	1551	1516	3529	5538	1602	489	1139	699	214	327	150	26227
HMPREF1120_08153	474	959	990	947	890	1693	854	280	630	1661	2591	1798	248	278	75	14368
HMPREF1120_08152	3268	3470	2582	3051	4332	4195	2365	2339	4638	4834	6185	4835	1193	445	336	48068
HMPREF1120_08151	2485	4091	3347	1869	837	3854	2808	2331	4730	3161	3080	3202	1658	1179	301	38933
HMPREF1120_08150	94	540	459	912	1237	1203	80	345	341	1308	2676	825	202	304	124	10650
HMPREF1120_08149	95	389	541	9	297	361	534	1019	243	162	312	31	24	166	112	4295
HMPREF1120_08148	279	278	467	411	4	226	285	342	410	31	87	7	2	43	0	2872
HMPREF1120_08147	3012	4091	3163	659	632	1208	2109	2278	2463	1541	1295	1009	169	145	109	23883
HMPREF1120_08146	1701	2930	2557	2111	4665	2444	1158	1783	2886	2551	3523	2381	2431	1456	963	35540
HMPREF1120_08145	3089	6023	4793	1453	1079	1971	3131	4258	4614	2467	2565	2576	2516	976	291	41802
HMPREF1120_08144	5735	4136	3191	1775	1242	2926	1808	4163	3411	2555	4864	5847	14638	2482	1151	59924
HMPREF1120_08143	1326	1781	1973	246	127	1049	3297	5372	2491	895	850	1088	316	567	251	21629
HMPREF1120_08142	6792	6444	7035	20600	24638	15983	3995	10079	4749	29908	31794	27559	26972	13503	3236	233287
HMPREF1120_08141	646	1199	865	328	14	245	443	215	342	303	334	836	433	144	53	6400
HMPREF1120_08140	1858	3040	2592	687	673	1000	670	411	1776	1598	1927	971	892	599	165	18859
HMPREF1120_08139	8814	5144	5091	2030	2670	2335	2094	990	6037	3266	4761	2924	1379	1318	640	49493
HMPREF1120_08138	7192	20616	19711	13330	16962	10720	3259	3226	6442	8193	20494	24734	14593	6153	3040	178665
HMPREF1120_08137	254	530	579	1353	2285	5173	94	453	325	2224	3220	2766	1277	950	496	21979
HMPREF1120_08136	1214	3920	3206	884	1456	1435	913	531	691	823	2162	1284	466	349	256	19590
HMPREF1120_08135	3969	6068	5179	930	1413	2779	3857	2977	4914	2230	1527	1175	805	577	235	38635
HMPREF1120_08134	3997	6732	7027	4883	7051	12193	3775	5543	6371	10058	10814	8514	5926	4174	1392	98450
HMPREF1120_08133	1627	1677	2835	2724	2387	6281	2235	5767	2099	3620	7050	4574	1099	767	410	45152
HMPREF1120_08132	4530	3387	4236	946	963	2732	1532	1369	3489	2732	3551	959	946	802	398	32572
HMPREF1120_08131	5342	7068	7364	964	2011	1902	3294	3523	5432	1476	1967	2213	1136	676	413	44781
HMPREF1120_08130	11065	7480	6288	2362	3536	5390	10068	10040	8376	3310	5692	4020	1623	867	339	80456
HMPREF1120_08129	1133	4030	3587	2619	4621	5738	2252	2468	3334	4471	8144	3498	857	1238	560	48550
HMPREF1120_08128	2378	2516	2474	1913	2402	2163	2824	5495	1763	521	2241	1670	513	342	164	29379
HMPREF1120_08127	75377	102851	88511	9136	10866	26811	45245	68175	68868	33038	38399	19917	1839	3913	776	593722
HMPREF1120_08126	8920	15257	11932	9539	9955	17801	9539	27778	9284	12928	15200	14931	3555	4451	1517	172587
HMPREF1120_08125	15483	6754	5812	1505	1762	2975	6698	8597	8525	2851	3514	1476	840	648	284	67724
HMPREF1120_08124	2220	4885	4463	4760	5563	15798	7305	21864	5376	7845	14065	8331	814	969	134	104392
HMPREF1120_08123	5704	1458	1999	353	460	509	853	2827	9862	661	601	50	62	172	13	25584
HMPREF1120_08122	10206	4845	6223	2462	2022	1805	4299	3809	3661	1696	3343	1694	1086	1194	441	48786
HMPREF1120_08121	30012	13153	10781	3134	5728	8068	7563	8097	14742	10885	8925	6828	2429	2026	1108	133479
HMPREF1120_08120	4757	5049	4541	480	59	855	4148	8211	7421	624	508	226	162	35	11	37087
HMPREF1120_08119	136	551	482	16	5	167	192	448	265	78	236	4	31	1	7	2619
HMPREF1120_08118	1059	1197	1454	3747	4283	2348	337	651	1202	2576	7524	2215	3337	807	545	33282
HMPREF1120_08117	835	1490	1472	1205	1266	1822	582	726	801	1291	2275	1166	640	551	321	16443
HMPREF1120_08115	57	84	65	49	13	16	35	2	26	213	211	41	45	29	32	918
HMPREF1120_08114	97	376	316	2052	3844	2912	175	456	109	1610	5630	2326	939	532	206	21580
HMPREF1120_08113	1795	2855	2551	1437	1637	1201	1159	455	2311	1433	1638	1728	591	531	181	21503
HMPREF1120_08112	2536	2373	3057	1323	1333	3005	1439	886	1761	1466	2453	1979	1740	825	472	26648
HMPREF1120_08111	2902	4177	3400	690	2510	1442	1402	2042	3054	2112	1676	523	660	1087	216	27893
HMPREF1120_08110	1146	3538	2527	1041	1273	2016	1567	1358	1201	2466	1507	3158	427	488	125	23838
HMPREF1120_08109	3993	4305	2284	661	132	3837	5967	6834	4020	1611	1557	1087	783	751	272	38094
HMPREF1120_08108	324	604	671	495	1884	1173	378	569	285	1173	2630	2609	517	353	189	13854
HMPREF1120_08107	1357	1769	1824	1764	3544	2936	1599	2508	1854	4417	5471	2412	2805	2566	982	37808
HMPREF1120_08106	1569	2708	1694	278	797	1398	1333	1888	1964	1640	1737	638	175	413	94	18326
HMPREF1120_08105	1582	1269	1235	754	1215	2784	2324	4736	1877	2342	2706	1633	509	619	198	25783
HMPREF1120_08104	1311	1403	1922	1330	2294	2624	1956	1851	1600	3708	2904	1675	1093	1529	453	27653
HMPREF1120_08103	207	1073	824	428	1272	1359	379	277	417	1402	876	1454	155	371	65	10559
HMPREF1120_08102	299	2198	1935	917	1866	861	1698	1766	648	1543	2129	459	481	645	230	17675
HMPREF1120_08101	214	1300	1794	2201	2456	2465	290	394	347	2749	4301	4167	1654	1006	461	25799
HMPREF1120_08100	97	566	757	129	977	9	83	0	230	188	465	280	429	80	62	4352
HMPREF1120_08099	22089	7993	9077	1817	2969	3743	8220	6923	16203	4080	3294	3771	3751	645	134	94709
HMPREF1120_08098	1920	6507	4117	2961	4240	5368	4413	7061	3134	4932	5207	4850	1038	1658	478	57884
HMPREF1120_08097	435	979	1336	662	1619	1692	369	381	847	1737	2267	1848	835	917	157	16081
HMPREF1120_08096	5483	6211	4841	858	127	1187	1176	918	4023	1218	2079	95	556	404	187	29363
HMPREF1120_08095	2587	2584	3040	580	316	796	1103	1790	1813	1538	1764	626	504	174	130	19345
HMPREF1120_08094	845	1090	1164	480	318	481	263	629	1079	508	671	181	325	403	171	8608
HMPREF1120_08093	8182	3782	4818	1482	1874	2982	3725	3527	5551	4501	5105	3956	3265	2063	698	55511
HMPREF1120_08092	4552	5113	5187	2711	3687	4887	3499	4731	4539	3721	5424	3400	1114	1107	578	54250
HMPREF1120_08091	619	1783	1450	283	631	556	1074	552	1214	1139	725	1582	332	521	154	12615
HMPREF1120_08090	700	3856	2785	1903	2492	7784	2758	6577	2688	4596	10532	2268	866	973	225	51003
HMPREF1120_08089	2676	3697	3646	733	1344	1173	1348	1396	2587	1314	2058	706	890	768	287	24623
HMPREF1120_08088	404	713	699	250	952	464	538	55	509	557	682	1101	527	497	113	8061
HMPREF1120_08087	945	2509	2668	1515	4160	1605	1137	1273	1711	2401	4786	984	1272	1344	538	28848
HMPREF1120_08086	70	1319	954	3842	3536	3769	116	6	300	4780	8617	4397	2042	1583	708	36039
HMPREF1120_08085	8009	23998	19712	6760	9185	9821	15723	12992	17373	9755	13293	7365	5773	3723	1725	165207
HMPREF1120_08084	7902	5670	6452	1866	2753	2416	4600	3795	9602	4101	6369	3607	1995	1123	547	62798
HMPREF1120_08083	7270	8989	8919	2128	4964	2639	2101	694	9443	3890	5219	1556	2090	1199	548	61649
HMPREF1120_08082	2825	8798	6524	10630	14773	16772	3465	6117	7248	16980	19457	13759	3551	4155	1950	137004
HMPREF1120_08081	4346	6813	5787	3452	8275	4291	2482	2079	5402	4463	9451	5612	2049	1204	736	66442
HMPREF1120_08080	1148	1100	1063	111	457	1255	980	1203	2258	386	596	1294	157	163	48	12219
HMPREF1120_08079	4428	5248	4866	1067	2191	2079	1816	2432	5855	3483	3801	2446	945	1190	956	42803
HMPREF1120_08078	252947	468473	404199	50980	54323	88535	71599	91906	56122	79880	88759	86253	30637	10104	4444	1839161
HMPREF1120_08077	4013	2869	3399	782	591	2733	3825	4248	1233	2060	3802	4515	809	249	356	35484
HMPREF1120_08076	1101	1757	1419	1360	2808	1947	89	154	383	1459	5588	1876	1936	510	225	22612
HMPREF1120_08075	40130	40950	24827	8213	9416	9668	5149	11364	31174	8554	6344	10029	388	1074	399	207679
HMPREF1120_08074	792	2123	1406	900	309	2418	533	812	774	1550	1889	305	638	348	149	14946
HMPREF1120_08073	1301	888	1101	1533	1501	1996	394	964	586	1492	3585	739	477	311	90	16958
HMPREF1120_08072	21284	13894	15981	3134	8157	5833	5250	3240	13553	4729	9584	6719	4801	3255	1278	120692
HMPREF1120_08071	1903	1164	1159	574	1124	2056	410	107	248	2044	2118	1256	302	408	207	15080
HMPREF1120_08070	2091	3571	3403	936	435	2269	2992	2894	3199	1849	1824	1607	287	196	121	27674
HMPREF1120_08069	630	1473	1430	1228	1382	1912	1482	859	772	2708	3229	1555	344	1330	323	20657
HMPREF1120_08068	385	345	404	425	307	266	76	224	278	423	722	577	33	198	36	4699
HMPREF1120_08067	7406	3375	3552	1571	3650	1187	2660	3386	5646	2193	4918	1436	658	591	319	42548
HMPREF1120_08066	1735	4708	5064	836	444	2275	2134	2061	2915	2538	2227	2365	1180	796	334	31612
HMPREF1120_08065	9067	10798	10020	6448	7185	11078	6322	7709	6408	12599	14377	9996	2985	1311	596	116899
HMPREF1120_08064	7737	9518	8105	2558	2821	4284	2649	2028	9053	3919	4431	3121	3844	2581	1317	67966
HMPREF1120_08063	15187	11735	11671	3252	4280	2725	2616	1601	13208	3921	4335	3087	3075	2640	780	84113
HMPREF1120_08061	23841	39093	33528	2234	1426	4275	30380	48992	18520	3751	4581	2868	768	2770	672	217699
HMPREF1120_08060	393	586	572	1204	664	1188	644	1236	611	1563	2465	1834	234	258	80	13532
HMPREF1120_08059	1559	2247	1880	1747	2852	2021	1789	2104	2050	3322	4089	3000	2170	1122	358	32310
HMPREF1120_08058	1344	1234	903	560	339	571	777	1470	1320	371	742	642	38	154	78	10543
HMPREF1120_08057	2043	3097	2807	1485	515	2567	4007	7745	2595	1758	2762	2503	490	401	291	35066
HMPREF1120_08054	1044	3075	3425	1354	5102	2397	1451	819	1369	2600	5268	1890	2003	1912	695	34404
HMPREF1120_08052	0	4	0	0	0	0	0	0	0	1	0	0	0	0	0	5
HMPREF1120_08051	72	1040	555	1389	3591	4136	161	449	450	1674	4236	2489	152	495	42	20931
HMPREF1120_08050	6141	13798	10025	3147	3828	3184	5362	11150	3745	3053	4957	2795	5407	9087	2220	87899
HMPREF1120_08049	461	1312	1337	842	1448	1550	1104	2903	524	1241	1792	1450	618	276	199	17057
HMPREF1120_08048	21211	31134	31587	84013	115104	53385	6447	9112	16912	33722	122892	78890	37283	16919	4425	663036
HMPREF1120_08047	6871	15608	13774	11992	16479	9143	2936	3934	5369	4845	13072	2593	2350	1600	590	111156
HMPREF1120_08046	448	1844	1695	1393	2668	1452	427	1379	863	1988	3853	1689	1202	1422	327	22650
HMPREF1120_08045	323	892	878	189	658	287	1348	2130	545	461	808	440	348	75	8	9390
HMPREF1120_08044	883	1303	1277	362	59	613	692	436	794	856	912	740	542	253	159	9881
HMPREF1120_08043	5781	3483	2856	949	1196	2143	1845	3635	4034	3281	2465	2343	518	707	176	35412
HMPREF1120_08042	8377	4282	5152	643	959	3580	2847	2787	4333	2228	2089	3088	484	1106	551	42506
HMPREF1120_08041	184	122	147	12	37	127	270	209	127	75	163	9	56	16	4	1558
HMPREF1120_08040	4375	3706	3865	962	538	2457	2186	2383	3747	1436	2524	1225	849	781	173	31207
HMPREF1120_08038	4932	3646	3559	2668	2818	2265	2696	2970	2582	2853	3814	3220	1838	941	443	41245
HMPREF1120_08037	1490	2099	2005	4543	2881	3074	3096	2595	2655	4207	6775	6076	783	625	237	43141
HMPREF1120_08036	6369	4742	4732	1659	3050	2590	1563	1469	6007	3346	4922	2290	1614	698	601	45652
HMPREF1120_08035	6092	6247	5284	375	399	1063	6340	11712	6383	1357	742	888	331	815	236	48264
HMPREF1120_08034	776	680	516	370	1002	1009	630	1574	1268	888	1756	562	291	526	139	11987
HMPREF1120_08033	1789	2745	2251	1699	2052	2163	896	917	2291	2230	3119	2685	1173	1389	571	27970
HMPREF1120_08032	38550	29414	33970	3775	3508	4175	9592	6334	46039	7150	7518	1817	5214	2987	1866	201909
HMPREF1120_08031	9097	7202	8049	3450	5020	2785	1767	2427	8653	5453	7772	3931	6024	2303	1430	75363
HMPREF1120_08030	903	2016	1494	419	1056	1338	808	1854	843	377	1275	1225	424	300	87	14419
HMPREF1120_08029	642	5474	5915	1634	3261	2322	781	1176	748	7064	7343	3027	1568	1088	984	43027
HMPREF1120_08028	32	262	105	94	387	25	42	516	111	128	135	170	17	23	25	2072
HMPREF1120_08027	1968	4887	4483	1409	945	2336	2085	2638	2718	1818	3389	2748	1110	696	406	33636
HMPREF1120_08026	2011	43741	19778	9253	18000	16752	17768	28226	7388	5877	25619	11988	45334	13371	6544	271650
HMPREF1120_08025	1253	2227	2207	673	29	1119	966	1208	1595	906	1426	569	187	386	93	14844
HMPREF1120_08024	3050	5785	4464	1575	2561	1690	2050	997	5411	3150	3253	771	664	947	348	36716
HMPREF1120_08023	1162	3564	4025	1361	1635	1649	1660	756	2611	981	2062	1471	5220	2117	932	31206
HMPREF1120_08022	2049	7449	6148	1053	1319	2797	2502	3601	3206	2399	3007	3913	620	888	406	41357
HMPREF1120_08021	755	4341	3607	1013	556	1587	1647	4599	1810	1529	2468	1607	343	741	145	26748
HMPREF1120_08020	10867	14242	17613	3864	6219	5611	3548	1864	19165	5192	7791	5711	6404	5074	1557	114722
HMPREF1120_08019	251	996	1033	217	205	299	140	105	231	295	156	312	68	80	13	4401
HMPREF1120_08018	1258	2352	2701	588	375	269	584	131	1206	657	1379	721	345	350	59	12975
HMPREF1120_08017	4261	829	821	61	100	232	3841	2152	1037	214	383	603	344	255	77	15210
HMPREF1120_08016	5115	1307	1236	509	1345	763	1931	4573	2425	449	764	610	152	116	45	21340
HMPREF1120_08015	266	333	398	14	121	20	55	143	122	48	25	20	0	0	0	1565
HMPREF1120_08014	4251	6324	7262	1276	1149	868	901	764	2274	890	1814	1238	169	226	162	29568
HMPREF1120_08013	920	3214	3022	232	638	1199	1677	950	2152	455	572	1275	342	297	195	17140
HMPREF1120_08012	439	1008	1097	26	147	289	576	115	608	317	122	206	179	195	53	5377
HMPREF1120_08011	4656	2490	1936	279	155	332	2050	3193	3638	335	205	141	106	169	59	19744
HMPREF1120_08010	111	453	386	273	82	235	620	2308	136	97	336	212	49	1	18	5317
HMPREF1120_08009	8555	12944	10301	403	1677	1396	33440	38441	27452	919	1448	250	209	463	170	138068
HMPREF1120_08008	320	517	462	943	1463	2142	2423	2090	187	1628	1126	1010	486	859	258	15914
HMPREF1120_08007	1141	4654	3332	1156	3579	1335	213	102	3100	7171	4299	592	109	312	136	31231
HMPREF1120_08006	5015	5527	5053	1015	1135	794	12200	7026	4537	545	1148	74	652	911	273	45905
HMPREF1120_08003	362	208	235	662	266	387	264	615	393	913	1145	996	86	219	37	6788
HMPREF1120_08002	8046	8981	8018	3416	4931	7315	5433	5294	6691	4481	8589	7341	6410	4105	1499	90550
HMPREF1120_08001	2492	5009	5666	3834	8854	7813	2865	3349	2762	5856	9589	3378	1527	1475	368	64837
HMPREF1120_08000	27859	16730	15561	13839	19111	15113	6191	6834	15574	22209	28286	16087	5788	5283	2467	216932
HMPREF1120_07999	10477	6525	5926	3219	3523	2577	2731	2218	4856	4658	6445	5830	2477	2838	2238	66538
HMPREF1120_07998	13083	8012	8350	2484	4252	2732	2028	2354	5934	2886	4247	6062	4144	3640	1729	71937
HMPREF1120_07997	552	1298	1371	91	615	213	291	213	1014	481	567	1278	433	141	72	8630
HMPREF1120_07996	4567	6963	6567	31819	39864	45216	9409	20658	15783	66045	74106	54714	9126	11905	3175	399917
HMPREF1120_07993	481	406	435	374	62	144	241	167	385	123	176	126	118	58	33	3329
HMPREF1120_07992	3	65	56	16	17	23	14	204	52	29	72	1	0	11	0	563
HMPREF1120_07991	575	458	928	177	56	146	654	346	592	394	460	484	135	71	56	5532
HMPREF1120_07990	13671	7140	6484	1625	1485	3879	8248	9072	12682	5688	3764	1600	770	1996	782	78886
HMPREF1120_07989	1500	2466	2411	1837	3187	2793	1058	643	1898	2322	4674	1572	1104	834	316	28615
HMPREF1120_07988	2137	5013	3694	2104	1531	3279	2860	4918	3232	2716	3031	1818	1202	1214	350	39099
HMPREF1120_07987	1628	7278	5093	1846	1289	3747	2307	3197	3259	2532	3798	1337	431	666	174	38582
HMPREF1120_07986	6773	8606	9524	38763	59646	12306	2216	2787	6041	24739	115791	19134	18093	9586	3991	337996
HMPREF1120_07985	5465	2687	3298	366	254	483	1453	965	4519	1101	985	610	225	338	101	22850
HMPREF1120_07984	1743	1512	1830	85	422	83	3797	3436	1987	375	757	237	4	69	6	16343
HMPREF1120_07983	1	1	1	2	0	1	0	0	0	1	4	0	0	0	0	11
HMPREF1120_07982	1769	812	734	98	15	346	672	877	682	174	173	52	27	50	11	6492
HMPREF1120_07981	82	292	486	803	1889	856	142	82	187	881	960	979	883	812	385	9719
HMPREF1120_07980	36	257	129	12	8	42	25	23	34	22	76	4	2	1	15	686
HMPREF1120_07979	1717	2195	2230	1114	771	1084	375	764	1337	1062	1786	1384	816	411	327	17373
HMPREF1120_07978	327	826	866	883	926	453	300	574	313	614	2880	462	677	131	137	10369
HMPREF1120_07977	4213	9372	7309	2980	5309	4863	3414	5938	7044	3722	6808	3459	973	1247	366	67017
HMPREF1120_07976	1437	2046	1962	979	234	3496	1833	2552	1956	1098	764	69	459	527	353	19765
HMPREF1120_07975	3604	7528	6323	1767	1692	9996	3943	4870	6613	1270	3375	3414	4160	3065	1095	62715
HMPREF1120_07974	1127	2896	2044	765	236	960	1169	1326	2009	1426	1426	979	389	512	161	17425
HMPREF1120_07973	1884	11353	11038	1884	2658	6516	5581	10530	6810	5143	6512	3994	1755	2105	605	78368
HMPREF1120_07972	15087	22647	19780	1927	1446	7203	32276	37711	43894	8428	4522	2439	538	1101	692	199691
HMPREF1120_07971	5983	4138	4005	376	276	1489	1533	1772	2247	857	915	87	128	82	53	23941
HMPREF1120_07970	4651	4265	3686	1038	307	1255	2322	2212	2702	930	1249	2765	2037	2075	260	31754
HMPREF1120_07969	155	258	265	1	132	235	147	34	139	61	72	3	0	0	0	1502
HMPREF1120_07968	7008	5358	5961	2528	2726	1943	2792	3247	2888	1114	3099	1709	640	500	243	41756
HMPREF1120_07967	605	369	285	355	317	279	406	1072	303	89	67	1204	12	18	3	5384
HMPREF1120_07966	734	2656	2353	347	821	1755	1980	3499	1552	1290	1234	375	278	261	85	19220
HMPREF1120_07965	6172	1947	1476	1082	1176	3339	1717	3278	3061	5024	2060	1599	1009	1881	235	35056
HMPREF1120_07964	80	483	574	1381	1517	3247	113	45	631	3400	2609	2589	570	549	272	18060
HMPREF1120_07963	2	1	0	1	3	0	0	1	11	1	1	4	0	0	0	25
HMPREF1120_07962	818	1938	1909	164	143	1272	2400	2560	1967	707	601	25	295	296	147	15242
HMPREF1120_07961	7878	9145	9214	1040	2996	7436	4654	4224	18315	5139	3085	2168	9806	2566	2919	90585
HMPREF1120_07960	2522	1672	1735	531	712	904	476	1005	1582	837	811	108	327	593	213	14028
HMPREF1120_07959	9078	7256	7794	1160	928	1769	4147	3720	9798	3528	2586	1688	695	1083	396	55626
HMPREF1120_07958	5963	5984	6421	4767	6123	6431	3184	5246	7141	10233	11801	9944	2709	3120	1131	90198
HMPREF1120_07957	170	1049	609	2484	2685	3432	829	1254	268	1467	2789	2013	1368	916	344	21677
HMPREF1120_07956	218	514	646	130	142	436	849	1377	202	313	467	1143	65	67	39	6608
HMPREF1120_07954	63235	31041	34626	56458	82029	98201	10222	25609	33546	123283	107858	140762	38204	103307	36686	985067
HMPREF1120_07953	113	182	212	193	408	106	391	259	88	149	238	62	1	1	16	2419
HMPREF1120_07952	13257	5954	6566	750	1135	1213	1977	1340	5417	1110	1326	105	195	601	278	41224
HMPREF1120_07951	544	1096	990	23	390	115	591	675	613	329	123	11	95	119	52	5766
HMPREF1120_07950	2168	1982	1478	5	16	247	1427	1622	4610	130	29	1	30	9	24	13778
HMPREF1120_07949	221	669	449	109	994	246	249	629	365	219	687	591	7	69	6	5510
HMPREF1120_07948	1	6	3	2	3	0	0	3	0	2	0	0	0	0	1	21
HMPREF1120_07946	1992	3727	4038	3531	4154	3765	1950	3056	1757	4120	8363	6519	3268	2352	976	53568
HMPREF1120_07945	2272	6877	6578	3576	7532	5292	6105	13091	3859	2974	9485	4448	2515	2413	681	77698
HMPREF1120_07944	16287	36124	31486	13378	22207	13341	3173	3565	32048	16540	29977	10110	6630	7659	2358	244883
HMPREF1120_07943	29242	7225	7696	4119	8177	3779	2384	1816	9725	4579	9793	7745	4532	3557	1107	105476
HMPREF1120_07942	2339	3374	3090	2200	2364	4752	1772	4143	5824	1016	3100	1147	541	896	180	36738
HMPREF1120_07941	82	61	145	804	1838	420	159	280	161	1444	1312	1009	101	68	59	7943
HMPREF1120_07940	1706	1745	1422	2709	5867	3077	992	1989	961	2527	8360	1716	1454	1222	371	36118
HMPREF1120_07939	9392	30698	21241	100604	153078	72908	7468	14323	17755	83901	200932	49042	21766	19859	5562	808529
HMPREF1120_07938	15	49	48	10	16	29	85	4	13	53	102	7	0	3	0	434
HMPREF1120_07936	1996	3381	3564	480	896	1810	1088	691	4551	2177	1621	808	1317	974	391	25745
HMPREF1120_07934	1819	220	220	110	194	412	208	580	261	111	315	113	14	1	13	4591
HMPREF1120_07932	7028	5614	5311	5023	4652	4784	4765	8723	6218	5482	9915	5013	3434	2748	1142	79852
HMPREF1120_07931	26410	19408	13955	1346	1431	3906	10246	15082	11103	2249	2370	610	286	162	96	108660
HMPREF1120_07930	2307	1437	1508	135	486	393	1888	1830	1199	287	206	577	197	247	63	12760
HMPREF1120_07929	477	1139	1222	6975	6834	4715	454	1145	504	3442	12448	5349	3551	3973	1228	53456
HMPREF1120_07928	5251	6989	7115	14779	14805	21879	5246	10224	2419	16278	33471	13565	11232	6317	3006	172576
HMPREF1120_07927	5328	3816	3973	1200	2125	4446	6630	5122	1769	4354	2773	1472	2395	2428	853	48684
HMPREF1120_07926	0	2	2	8	7	3	0	0	2	2	3	3	0	0	0	32
HMPREF1120_07925	1539	2300	2137	5109	6951	3960	961	2075	2141	3642	8403	6029	1389	1519	425	48580
HMPREF1120_07924	2122	3826	3908	1342	1762	3166	3848	7170	3328	3035	5112	7271	3278	1739	936	51843
HMPREF1120_07923	511	1357	1342	466	396	715	719	1334	760	573	893	617	315	272	76	10346
HMPREF1120_07922	734	1121	1350	362	11	574	1012	896	859	99	173	270	55	101	14	7631
HMPREF1120_07921	6870	5220	5668	1139	1619	1391	2230	2327	6644	2638	3832	2657	2410	1041	676	46362
HMPREF1120_07920	1849	5091	4983	6524	7759	13297	9105	62456	1620	3522	15688	18499	5991	3391	675	160450
HMPREF1120_07919	5	2	4	8	11	3	0	0	4	3	3	12	0	0	0	55
HMPREF1120_07918	318	1831	1322	294	527	837	941	1555	629	1001	991	1820	46	198	48	12358
HMPREF1120_07917	3823	3749	3304	1747	2371	1192	1189	866	2699	1375	2025	2047	547	611	275	27820
HMPREF1120_07916	301	368	341	195	506	1090	326	398	198	432	768	180	117	67	33	5320
HMPREF1120_07915	823	2087	2666	5813	6490	5104	432	484	1665	4727	13158	5442	2276	2349	804	54320
HMPREF1120_07914	2744	3993	4758	1627	1299	1512	1455	1131	2798	1939	2789	2367	859	457	334	30062
HMPREF1120_07913	744	7839	7308	9295	13402	36039	6366	5237	5128	62110	31717	26868	16036	12962	4810	245861
HMPREF1120_07912	12737	8580	9321	3142	5512	6695	5292	7502	11261	6730	8467	6659	3113	4180	1312	100503
HMPREF1120_07911	400	627	442	555	294	369	146	133	248	409	812	3	261	355	110	5164
HMPREF1120_07910	3233	4597	3977	973	2250	2230	1735	1945	3967	2415	2207	2251	712	811	345	33648
HMPREF1120_07909	2618	5899	5435	3821	7612	5582	3896	4641	4473	3796	8629	4182	2229	2353	780	65946
HMPREF1120_07908	600	470	392	489	767	1120	851	3184	552	840	1468	1371	123	290	110	12627
HMPREF1120_07907	836	2677	2280	10	10	387	1468	958	893	607	431	311	82	446	39	11435
HMPREF1120_07906	532	2294	2042	1379	2765	2871	1909	2718	750	2483	3735	2650	544	461	128	27261
HMPREF1120_07905	1650	9410	7477	4042	7946	5854	11892	11024	4784	2148	11579	4303	789	350	97	83345
HMPREF1120_07904	8546	20885	17522	3223	4204	6628	24783	27478	18288	7478	10676	7143	2030	2295	825	162004
HMPREF1120_07903	0	0	2	1	0	0	0	0	0	0	0	0	0	0	0	3
HMPREF1120_07902	9707	11917	10655	4835	6671	7352	26304	35780	15088	6704	9449	4560	3652	2331	836	155841
HMPREF1120_07901	4412	8930	9183	3221	4049	3996	11927	11712	8478	2077	5129	5867	2205	749	486	82421
HMPREF1120_07900	2999	7623	6336	4745	8569	7217	7095	13168	4901	8855	7759	7089	1558	2362	548	90824
HMPREF1120_07899	11201	8952	9122	4366	8668	7171	3891	2821	9098	11605	12752	5670	2068	1829	675	99889
HMPREF1120_07898	251	310	319	531	624	426	150	843	106	211	529	99	248	468	108	5223
HMPREF1120_07897	0	0	0	1	0	0	0	0	0	0	0	0	0	0	0	1
HMPREF1120_07895	449	3004	2804	4127	2853	3878	858	889	1134	1761	5352	2257	1284	1413	485	32548
HMPREF1120_07894	2434	2827	3142	1530	934	895	677	530	1912	1825	1906	2073	1172	519	249	22625
HMPREF1120_07893	42282	24337	21497	11735	15238	21625	13309	19344	33757	20696	25774	27278	19626	13553	5580	315631
HMPREF1120_07892	13981	7656	5285	3608	3933	3980	12130	22891	10899	5448	7288	4486	2062	2278	790	106715
HMPREF1120_07891	22042	16304	17088	1051	2034	3230	10549	9105	12048	4108	5139	3125	1528	1893	1040	110284
HMPREF1120_07890	7775	3027	2614	1934	2411	1597	1608	1007	6255	2375	3702	3953	735	887	302	40182
HMPREF1120_07889	1029	2368	2041	268	820	1332	831	729	1590	739	1118	51	120	145	70	13251
HMPREF1120_07888	1024	5507	4532	1525	2881	2562	1221	856	2036	3508	4605	1462	916	729	240	33604
HMPREF1120_07887	23336	14109	13003	6614	7960	9301	10508	14271	33866	16580	16469	7208	2413	1692	635	177965
HMPREF1120_07886	16	2	8	0	49	0	8	5	4	1	1	16	2	11	6	129
HMPREF1120_07885	1	0	1	3	3	0	1	3	1	0	0	0	0	2	0	15
HMPREF1120_07883	18534	3638	3968	1219	1024	1590	1003	1057	3130	3063	2609	2359	335	359	75	43963
HMPREF1120_07882	17	29	45	218	323	1059	83	98	14	315	1084	11	938	1021	186	5441
HMPREF1120_07881	9331	3414	4027	983	1616	1086	567	804	2729	2585	2220	3470	1656	2870	273	37631
HMPREF1120_07880	598	432	344	35	7	32	96	202	425	93	150	4	178	39	3	2638
HMPREF1120_07879	783	790	655	6	136	7	145	85	373	108	370	13	380	130	45	4026
HMPREF1120_07878	3976	2932	3710	1419	1504	2647	1322	1031	3865	3329	2483	2459	2923	2159	647	36406
HMPREF1120_07877	904	3520	3043	29519	46857	12392	1218	2294	1822	17052	61094	16810	11486	7342	2424	217777
HMPREF1120_07876	16571	11632	11373	2070	3511	3995	4407	2688	14084	3666	7045	2862	2320	2167	1021	89412
HMPREF1120_07875	471	1426	1253	1764	1588	1761	698	1899	820	1094	2247	1190	320	510	174	17215
HMPREF1120_07874	870	479	384	1157	816	1102	1202	2150	973	885	1494	804	213	231	162	12922
HMPREF1120_07873	2444	4491	4498	39529	73684	33318	1041	1108	3184	90328	75613	72623	31775	17009	6913	457558
HMPREF1120_07872	1617	2057	1922	96	302	134	742	554	901	164	389	503	130	97	35	9643
HMPREF1120_07871	820	1139	1083	195	25	12	548	567	565	319	146	43	85	89	52	5688
HMPREF1120_07870	1573	3737	3655	1000	2237	1623	2544	1645	2434	2577	3272	2163	1654	1690	680	32484
HMPREF1120_07869	24	214	221	267	255	696	256	286	76	929	1485	629	337	263	62	6000
HMPREF1120_07868	2	4	2	2	163	9	27	0	25	74	273	2	1	11	8	603
HMPREF1120_07867	3730	3232	3574	1978	1711	964	776	413	4361	3353	4310	3145	1169	1145	543	34404
HMPREF1120_07866	11404	7795	7287	1342	670	2593	4203	4823	10362	2075	2860	1585	735	1255	407	59396
HMPREF1120_07865	7	1	0	0	6	2	0	0	7	1	2	2	0	0	0	28
HMPREF1120_07864	2925	4733	4075	1115	1593	2031	1866	2412	4724	1972	2607	1778	750	722	296	33599
HMPREF1120_07863	2942	2500	2288	2465	3832	3625	2034	2835	3515	3979	3835	1886	1571	1948	701	39956
HMPREF1120_07862	2191	4089	2955	2582	3533	6817	5891	16174	4063	4263	8716	7142	526	630	164	69736
HMPREF1120_07861	7141	3321	3081	1044	3631	3105	2475	3371	5527	3811	3012	1600	1975	694	394	44182
HMPREF1120_07860	759	2146	1701	4394	2091	3459	1216	2074	1684	4955	6468	4417	2195	2849	744	41152
HMPREF1120_07859	1955	3975	4941	3428	4677	3908	1800	1322	2642	3960	7529	4577	8371	3172	2013	58270
HMPREF1120_07858	156	502	360	461	213	711	213	962	303	661	1246	977	713	374	144	7996
HMPREF1120_07857	20298	12521	12266	1252	3126	2226	6083	3832	15429	3596	4376	1023	1733	1146	604	89511
HMPREF1120_07856	251	630	583	581	605	788	449	678	520	1204	1307	382	269	1064	175	9486
HMPREF1120_07855	4104	9013	7512	5937	6938	7014	8770	20552	7948	9868	11749	11083	1166	1119	659	113432
HMPREF1120_07854	2933	5856	4863	12775	14239	19574	5634	8441	9035	34697	32481	24801	4142	6928	2363	188762
HMPREF1120_07853	982	1927	1834	1798	1024	2009	1465	1505	1317	2061	2594	896	1165	1230	317	22124
HMPREF1120_07850	252	409	260	3471	6406	3817	242	207	396	2972	6745	2516	951	590	218	29452
HMPREF1120_07849	376	813	665	3482	3161	3392	515	1394	595	1986	6859	3626	1982	1319	491	30656
HMPREF1120_07848	718	632	567	595	820	593	287	1472	897	1263	1201	649	269	286	105	10354
HMPREF1120_07847	6121	17731	12252	28751	41771	48411	16817	34941	13859	13240	42083	24872	7047	4681	536	313113
HMPREF1120_07846	3	19	21	14	8	4	1	0	5	9	38	9	0	44	9	184
HMPREF1120_07845	7351	2868	2581	861	1730	981	2908	2843	6870	108	1314	127	245	67	20	30874
HMPREF1120_07844	6	32	19	15	8	4	15	0	30	40	10	5	0	1	0	185
HMPREF1120_07843	0	1	49	1	2	141	0	0	6	4	0	230	0	0	0	434
HMPREF1120_07842	951	1288	1287	551	82	846	892	1828	868	1395	1868	1457	117	140	41	13611
HMPREF1120_07841	1	4	17	7	6	2	33	0	8	48	42	0	3	0	4	175
HMPREF1120_07840	56	321	282	36	9	85	185	219	243	259	158	507	22	21	31	2434
HMPREF1120_07839	1012	275	338	1387	3031	3212	1134	1817	374	1078	2053	1995	889	1169	738	20502
HMPREF1120_07838	774	231	181	979	1554	5004	308	511	80	2543	3544	8118	2820	3125	3290	33062
HMPREF1120_07837	3724	3032	2997	660	1157	1184	3041	4036	2161	1964	1485	1182	564	1178	230	28595
HMPREF1120_07836	3	13	28	5	2	173	1	7	18	30	6	161	0	0	2	449
HMPREF1120_07835	280	337	357	8	162	10	133	0	57	435	365	79	208	101	50	2582
HMPREF1120_07834	147	370	443	38	28	149	46	1	163	247	138	303	117	101	44	2335
HMPREF1120_07833	898	1358	1601	63	38	10	511	1157	215	166	326	1071	146	67	63	7690
HMPREF1120_07832	4345	2153	2113	474	702	670	1367	1866	1642	657	809	27	345	86	116	17372
HMPREF1120_07831	763	1182	1549	265	662	1664	812	1363	515	527	701	28	409	365	95	10900
HMPREF1120_07830	1318	1714	2019	353	209	2013	1010	1485	925	1170	1853	354	342	242	125	15132
HMPREF1120_07829	3150	4028	5732	924	1333	1689	4487	13520	2469	623	1666	1413	550	544	188	42316
HMPREF1120_07828	6443	6931	5591	3210	5201	3797	5251	10484	5050	2920	6249	2225	2082	1139	560	67133
HMPREF1120_07827	903	1286	1936	545	1065	872	615	665	1378	1873	2224	67	44	277	120	13870
HMPREF1120_07826	3996	5850	4646	44749	87916	25620	1737	2710	7122	32589	119074	28646	11169	7617	2328	385769
HMPREF1120_07825	19033	6817	4993	1557	2953	3829	5381	6435	13034	2923	2314	2212	906	2037	777	75201
HMPREF1120_07824	624	875	846	3087	2479	1260	397	712	1058	1486	4762	2476	608	497	135	21302
HMPREF1120_07823	6085	9982	7800	1743	3535	1478	1343	1716	6889	2883	4315	1383	1884	1126	593	52755
HMPREF1120_07822	2710	4020	4301	823	994	2950	4232	5772	3637	3937	3204	2735	1132	751	364	41562
HMPREF1120_07821	1713	2290	1994	2848	3065	4545	1707	1701	1665	3722	6097	2860	1354	1023	426	37010
HMPREF1120_07820	2012	1818	1767	1329	1577	2257	1925	2566	2613	2796	3151	3127	454	905	260	28557
HMPREF1120_07819	2484	4642	3984	964	1419	1636	2337	3509	2761	1449	2951	2917	437	261	180	31931
HMPREF1120_07818	1640	1773	1835	869	606	871	721	891	1772	1176	1815	1203	210	339	214	15935
HMPREF1120_07817	2856	2907	2019	734	1807	2460	1640	2247	3281	1696	2194	613	537	736	270	25997
HMPREF1120_07816	233	896	876	289	677	476	138	319	395	727	846	394	328	258	108	6960
HMPREF1120_07815	364	1692	1616	421	735	655	840	730	740	262	400	1376	216	161	36	10244
HMPREF1120_07811	234	207	251	16	227	155	333	1441	256	107	616	645	51	62	24	4625
HMPREF1120_07810	1112	2437	2140	4615	6141	5956	2049	3084	2922	6094	7772	13460	37425	18778	5160	119145
HMPREF1120_07809	19490	13162	11293	4618	4667	9275	14179	17652	12538	7206	9871	9884	2964	2954	926	140679
HMPREF1120_07808	7692	7782	7605	5003	6648	4220	1363	1460	5025	5924	12414	6206	6513	2556	752	81163
HMPREF1120_07806	117	231	179	208	53	209	108	519	391	68	20	2	19	10	1	2135
HMPREF1120_07805	2016	5734	6606	3446	5456	4787	3659	4907	2849	15813	13015	5775	1051	2699	1134	78947
HMPREF1120_07804	332	3404	3574	740	1191	655	753	661	1045	372	1012	260	136	28	24	14187
HMPREF1120_07803	3	4	19	6	6	1	1	0	1	5	3	1	0	0	0	50
HMPREF1120_07801	9041	6914	5329	3586	3136	5178	4704	9426	9088	7175	6750	8500	2253	2152	624	83856
HMPREF1120_07800	1659	3590	2889	4947	6603	3372	1149	1185	4877	4438	9441	4551	1059	1595	464	51819
HMPREF1120_07799	680	990	934	1141	1167	2445	918	976	847	3073	2980	2080	587	615	189	19622
HMPREF1120_07797	1264	4562	3607	519	1000	388	479	359	2167	903	1108	1053	759	440	130	18738
HMPREF1120_07796	911	1045	1102	1074	2712	961	711	364	1260	1590	1663	1445	647	723	157	16365
HMPREF1120_07795	741	1412	1053	2107	2006	2710	1870	6529	854	960	2409	2329	735	525	203	26443
HMPREF1120_07794	985	1558	1521	922	2658	1324	1703	2442	1041	1281	3399	1542	722	585	193	21876
HMPREF1120_07793	12038	13017	14272	1413	278	3973	33540	31878	12802	2095	1793	1297	1651	1186	712	131945
HMPREF1120_07792	348	660	730	951	501	1561	117	65	252	542	595	738	809	391	184	8444
HMPREF1120_07791	7149	5561	6633	466	540	1773	11409	13286	4802	512	253	193	190	194	35	52996
HMPREF1120_07790	2352	2513	2109	991	1485	917	1356	2668	2335	1298	2036	1847	612	616	263	23398
HMPREF1120_07789	3434	3996	3390	641	276	894	3764	4133	2896	438	796	565	324	321	127	25995
HMPREF1120_07788	814	1526	1388	332	19	810	587	806	696	792	304	281	296	486	77	9214
HMPREF1120_07787	3056	2009	2648	1322	1737	1412	3155	1019	3666	1454	3011	822	375	304	163	26153
HMPREF1120_07786	478	771	761	70	15	262	790	1293	489	143	127	8	9	33	33	5282
HMPREF1120_07785	1270	2761	2412	407	2092	677	513	237	1079	1357	1363	1196	180	151	133	15828
HMPREF1120_07784	1	28	19	0	3	267	0	256	32	2	30	7	0	0	1	646
HMPREF1120_07783	2344	2524	2711	2885	4064	6003	2126	2681	4360	5864	6504	3534	1032	1348	515	48495
HMPREF1120_07782	35	189	111	50	91	238	40	12	71	114	117	3	19	0	13	1103
HMPREF1120_07781	1417	2963	2811	1015	2039	5266	4798	8841	5379	1162	2008	1504	281	430	294	40208
HMPREF1120_07780	935	1079	926	1161	806	800	731	611	1338	2579	3305	2213	401	203	95	17183
HMPREF1120_07779	0	0	0	0	0	0	0	0	1	0	0	1	0	0	0	2
HMPREF1120_07775	154	759	778	6525	6660	3086	64	232	312	3194	14709	2420	4992	2432	877	47194
HMPREF1120_07772	7212	9968	10247	1978	3407	1657	3106	3348	7396	2215	5029	2271	1161	864	452	60311
HMPREF1120_07771	221	66	72	121	6	3	221	117	123	6	13	3	1	0	0	973
HMPREF1120_07770	4680	5775	5138	1886	2940	869	1869	3031	7882	1705	3935	2246	831	774	240	43801
HMPREF1120_07769	1	1	2	5	4	1	0	0	3	6	37	2	1	1	0	64
HMPREF1120_07767	89	198	238	524	155	514	82	129	101	450	611	549	243	249	33	4165
HMPREF1120_07766	6670	5290	5950	1461	2567	2452	2853	2204	5654	2703	3138	2435	2431	1256	429	47493
HMPREF1120_07765	2494	3889	3744	14083	22345	18780	2140	3114	1147	37586	34674	37124	10481	10899	3282	205782
HMPREF1120_07764	1	6	10	6	6	107	13	0	3	78	100	234	3	42	18	627
HMPREF1120_07763	1303	2553	2078	2026	2429	2853	2017	1767	909	2164	3596	3009	1239	1232	508	29683
HMPREF1120_07762	3414	4126	3970	909	961	1171	1740	2642	2145	611	1405	678	442	488	99	24801
HMPREF1120_07761	37871	54866	30981	18893	13799	57563	13618	17770	16874	16241	24149	18360	7214	16404	2926	347529
HMPREF1120_07760	1	5	17	27	2	34	1	0	4	41	22	2	35	0	6	197
HMPREF1120_07759	3171	4180	3727	3693	8191	12101	1763	3043	2814	10499	10821	5828	5170	6886	1938	83825
HMPREF1120_07758	550	731	1017	317	437	381	506	0	538	315	735	179	119	113	106	6044
HMPREF1120_07757	1637	3512	3325	3659	4767	4631	1221	1632	2643	4878	6423	4427	2016	1381	604	46756
HMPREF1120_07756	2922	9086	8595	60977	87468	40745	1663	1952	4987	48974	172486	54661	74571	44784	16837	630708
HMPREF1120_07755	467	1195	679	1281	1231	1226	424	1513	717	1269	2487	1620	453	885	327	15774
HMPREF1120_07754	6640	4137	4417	3236	2898	2188	2929	3019	5769	4086	6072	5102	1056	1929	508	53986
HMPREF1120_07753	3947	6372	5899	5816	4325	7219	2979	5596	5681	5806	7405	6804	4201	2958	1090	76098
HMPREF1120_07752	164	245	312	192	28	8	276	97	170	41	37	6	64	68	14	1722
HMPREF1120_07751	550	2296	1560	731	487	1454	867	1517	1245	1231	2437	739	228	264	62	15668
HMPREF1120_07750	8	65	15	13	15	10	0	0	8	10	15	3	0	0	1	163
HMPREF1120_07749	1435	4231	4014	1332	1403	1412	542	739	2189	1154	2445	573	350	288	151	22258
HMPREF1120_07748	2	5	10	11	7	5	0	0	4	3	5	5	1	1	2	61
HMPREF1120_07747	443	1694	1533	844	457	1100	663	180	635	1192	1473	2599	719	420	98	14050
HMPREF1120_07746	21954	15255	14153	5540	8226	5087	6383	6611	12846	4807	10916	8153	5009	3389	1447	129776
HMPREF1120_07745	3248	1790	1564	1586	1293	1743	1038	2429	2044	694	1399	857	215	41	82	20023
HMPREF1120_07744	55119	181699	150370	17924	28616	36820	35327	61139	71081	38126	89641	14510	7956	20788	4788	813904
HMPREF1120_07743	2121	2674	3121	1921	4176	3364	2378	3574	2730	2292	4451	666	1569	1391	415	36843
HMPREF1120_07742	5581	12355	11552	1686	5005	2829	7988	8280	16310	3480	4720	3720	884	1167	331	85888
HMPREF1120_07741	2009	2522	2818	533	244	1244	1108	876	2295	1228	2462	1235	598	447	247	19866
HMPREF1120_07740	1879	4131	4109	1013	1728	1213	965	1382	2474	1618	2334	3757	657	644	276	28180
HMPREF1120_07739	102	176	272	59	8	81	183	0	166	206	184	17	65	272	66	1857
HMPREF1120_07738	3491	4023	3688	406	1144	1259	969	327	4037	957	1588	666	683	310	140	23688
HMPREF1120_07737	1547	1876	1923	560	881	2826	1070	1870	3051	3538	1743	1843	342	468	172	23710
HMPREF1120_07736	1080	3410	3089	295	870	455	1015	758	1658	934	1587	860	82	237	80	16410
HMPREF1120_07735	483	1196	842	4	480	202	329	476	474	202	324	427	55	17	18	5529
HMPREF1120_07734	310	600	565	250	603	1096	393	116	568	1563	1172	1467	577	316	231	9827
HMPREF1120_07733	1353	2126	2152	5718	6721	12696	1775	4395	2106	7069	18577	12096	2181	3283	1138	83386
HMPREF1120_07732	4021	30081	20831	7684	6279	5914	10186	12317	11640	10422	21490	3887	6294	4603	955	156604
HMPREF1120_07731	1588	3577	3073	1044	1674	2294	1454	2150	1180	2336	3059	2994	1392	978	444	29237
HMPREF1120_07730	1993	1818	1499	609	1209	938	1044	871	1144	532	1281	617	321	360	64	14300
HMPREF1120_07729	943	4348	3976	383	565	1411	3933	5244	7648	1418	1187	175	634	443	574	32882
HMPREF1120_07727	19035	7821	7471	2432	4130	3737	4769	4039	11193	2493	4710	3631	3304	2869	1192	82826
HMPREF1120_07726	964	453	525	6	2	1	396	266	400	30	61	1	100	39	8	3252
HMPREF1120_07725	3534	1715	1639	219	70	177	1926	1012	1969	80	240	169	104	203	37	13094
HMPREF1120_07724	7726	22296	21351	6988	7209	23376	18230	39583	8731	14138	14639	19039	3342	4762	647	212057
HMPREF1120_07723	918	3470	4333	463	84	937	1877	1409	1296	1012	1446	1157	597	843	385	20227
HMPREF1120_07722	3342	9150	9724	3300	2507	3014	2623	3009	3154	2212	4649	3866	1519	987	384	53440
HMPREF1120_07721	26403	21160	23625	7625	11641	9965	5773	4490	23318	14083	22185	7818	5860	5100	3475	192521
HMPREF1120_07720	13525	12332	12069	3792	6067	5103	3932	2863	14890	7869	10535	3574	3644	4031	2048	106274
HMPREF1120_07719	1086	539	722	158	3	6	467	982	317	123	55	390	65	16	21	4950
HMPREF1120_07718	953	1388	1103	443	47	834	785	492	540	234	781	188	75	44	30	7937
HMPREF1120_07717	861	1793	1998	3172	4790	1853	1433	1215	1046	3372	6712	4344	697	1237	425	34948
HMPREF1120_07716	331	1538	1285	137	679	302	1478	2786	1007	214	450	27	120	74	67	10495
HMPREF1120_07715	9682	9614	10214	8982	9116	8241	5400	5687	12804	13309	14806	9105	2297	2084	876	122217
HMPREF1120_07714	9240	9618	8421	2246	3942	4182	7095	5497	9844	2793	6410	2394	2440	1174	557	75853
HMPREF1120_07713	936	5784	5757	209	1635	534	463	239	1658	366	1234	20	225	155	116	19331
HMPREF1120_07712	10472	6341	5788	5166	4157	6250	5419	6001	6499	6049	12164	8894	5199	3385	1258	93042
HMPREF1120_07711	6911	11391	11188	17296	23248	27485	10899	17275	12255	21148	33494	32933	8886	13054	4780	252243
HMPREF1120_07710	52	14	26	3	213	266	9	0	73	3	17	3	0	1	5	685
HMPREF1120_07709	450	263	334	69	271	691	148	288	247	33	215	43	5	73	45	3175
HMPREF1120_07708	141	64	66	38	0	51	157	0	82	16	144	2	54	0	5	820
HMPREF1120_07707	1047	1775	1194	94	476	319	454	577	1372	244	788	541	195	115	60	9251
HMPREF1120_07706	4640	9341	7206	2660	2170	6396	4380	6673	6811	6222	7744	7993	2772	3100	974	79082
HMPREF1120_07704	812	1487	1151	663	1471	1855	683	1365	884	1786	2713	2574	522	652	177	18795
HMPREF1120_07703	510	915	829	2034	4151	2476	665	706	803	2761	3394	2239	720	961	330	23494
HMPREF1120_07702	301	1143	934	10066	11833	5983	237	515	361	4905	17644	10408	2605	1618	815	69368
HMPREF1120_07701	11320	26717	29144	4585	4985	15731	20139	20411	31563	10109	8018	10454	3018	4378	2481	203053
HMPREF1120_07700	854	669	888	369	27	363	651	733	375	138	282	26	17	2	18	5412
HMPREF1120_07699	3353	4847	4591	3402	4563	4253	2308	1728	3683	4002	8120	5351	2964	1855	587	55607
HMPREF1120_07697	7641	5322	5567	2357	4892	3739	2219	3410	8870	4899	6050	1569	1167	1056	562	59320
HMPREF1120_07696	3028	4226	3538	922	778	3649	1443	1266	5103	3399	3051	1264	1796	1329	360	35152
HMPREF1120_07695	1293	2365	2145	721	1502	1871	465	1154	1166	1127	1578	793	217	240	178	16815
HMPREF1120_07694	1200	2948	2902	361	181	238	214	262	1613	833	923	478	641	447	129	13370
HMPREF1120_07693	1175	1872	1793	2347	5751	3507	685	1235	783	2120	2822	4025	932	1186	350	30583
HMPREF1120_07692	3215	2384	2536	223	288	203	467	288	1955	426	507	125	147	6	61	12831
HMPREF1120_07691	1260	2178	1998	2596	6259	2372	1728	2401	1681	2519	4512	4435	858	971	255	36023
HMPREF1120_07690	7394	8932	8234	3808	8086	7951	3571	2995	8507	10660	11523	6627	4960	5026	2374	100648
HMPREF1120_07689	667	922	870	622	547	999	382	372	609	1333	1575	1177	323	779	222	11399
HMPREF1120_07688	145	453	463	3640	3076	1949	253	653	271	2917	9074	4587	686	1058	288	29513
HMPREF1120_07687	2682	3178	2551	691	1006	1775	869	613	2507	1093	2252	905	467	260	140	20989
HMPREF1120_07686	2471	4521	4736	3175	4767	4498	4103	7509	3743	4699	9817	4145	3269	1799	704	63956
HMPREF1120_07685	463	717	959	839	1804	1435	304	741	462	1576	2699	202	1327	864	398	14790
HMPREF1120_07684	3297	1864	2579	725	632	1000	971	1474	1262	1509	2416	1088	501	731	275	20324
HMPREF1120_07683	113	1251	1178	455	47	510	227	487	283	345	622	158	210	336	98	6320
HMPREF1120_07682	208	384	370	298	282	602	1054	2264	291	178	448	493	48	156	21	7097
HMPREF1120_07681	100	754	395	3173	5119	19645	643	3462	408	2395	5041	6778	814	2157	574	51458
HMPREF1120_07680	983	3717	2403	1410	2855	7253	4517	7868	1667	1322	3166	1006	383	521	199	39270
HMPREF1120_07679	486	2355	1594	2633	2632	4353	1783	3153	1383	2541	6059	4643	1562	989	317	36483
HMPREF1120_07678	3804	4800	6411	167	1977	879	2215	3007	3448	1092	3016	1131	1338	1327	363	34975
HMPREF1120_07677	301	335	166	299	165	592	3	3	291	316	404	175	224	1954	266	5494
HMPREF1120_07676	3677	6183	6630	907	3092	774	1305	1234	2891	1381	3503	1490	278	691	337	34373
HMPREF1120_07675	384	2004	1387	700	1461	712	356	466	771	572	1076	857	132	476	72	11426
HMPREF1120_07674	74	624	626	369	341	1250	286	458	206	777	1287	1052	369	205	118	8042
HMPREF1120_07672	193	524	403	44	41	479	72	168	422	271	530	76	105	39	63	3430
HMPREF1120_07671	5659	2158	1642	170	24	274	1965	2142	3892	64	125	9	55	0	5	18184
HMPREF1120_07670	339	575	411	98	9	428	371	737	1224	349	325	139	148	49	43	5245
HMPREF1120_07669	25	13	43	70	31	5	3	2	9	29	15	15	1	3	1	265
HMPREF1120_07668	330	845	1204	1116	1139	1249	186	300	634	1223	2459	738	274	169	133	11999
HMPREF1120_07666	1580	3657	3649	2087	1318	5066	3317	3001	1573	3177	5729	5855	7731	4864	1432	54036
HMPREF1120_07665	2612	2164	2310	7	5	221	3544	3192	3620	18	250	8	0	7	0	17958
HMPREF1120_07664	662	815	1097	413	751	719	866	1298	1620	474	805	8	196	496	111	10331
HMPREF1120_07663	10363	4640	4245	1296	1841	1586	1125	3311	9323	1058	1834	1576	1653	1663	480	45994
HMPREF1120_07661	2082	37215	32191	36262	54177	66288	18053	33552	19647	41225	96973	39912	33704	37191	8253	556725
HMPREF1120_07660	29927	26567	18705	2544	5586	5897	28508	40347	65087	4876	4694	3147	1124	2061	689	239759
HMPREF1120_07659	1178	6006	4927	1401	1377	2034	1983	2578	2960	1279	2356	1935	232	212	119	30577
HMPREF1120_07658	298	646	749	811	1084	783	713	280	602	783	1553	1319	1008	399	157	11185
HMPREF1120_07655	2257	1738	2822	327	763	674	2246	1014	1509	276	887	318	245	219	148	15443
HMPREF1120_07654	2293	3736	3367	4705	5487	6287	1310	1265	3082	10358	16232	8215	4536	3308	1048	75229
HMPREF1120_07653	1354	2190	2203	6798	11747	7604	1316	1373	2185	14327	15154	13033	6865	5386	2020	93555
HMPREF1120_07652	3769	3257	2343	1351	1120	945	1307	2005	3380	1221	2088	1590	309	536	149	25370
HMPREF1120_07651	1823	3016	2605	4505	5673	4117	1537	2549	4143	8159	11602	7368	779	1822	274	59972
HMPREF1120_07650	359	1670	1387	1675	728	1974	1222	2274	903	1882	3880	1579	359	644	112	20648
HMPREF1120_07649	297	453	303	175	69	242	402	323	402	79	98	15	187	53	207	3305
HMPREF1120_07648	1763	3229	3088	3877	3862	2554	1507	1850	2158	2441	5618	1864	3503	1693	587	39594
HMPREF1120_07647	0	0	0	0	0	0	0	0	4	0	2	0	0	0	4	10
HMPREF1120_07646	47	86	97	2	1	0	259	357	28	3	11	0	0	56	7	954
HMPREF1120_07645	588	3566	2711	1669	2459	19848	3161	6283	1742	3531	2603	5250	5094	4909	1352	64766
HMPREF1120_07644	9052	7819	9784	5649	5562	5579	2448	2298	9680	7446	8850	5085	4634	3925	1579	89390
HMPREF1120_07643	1980	5576	5209	4076	4357	7308	3701	6121	8629	5660	8020	5310	1385	1349	510	69191
HMPREF1120_07642	3405	2572	1930	8485	12790	9195	1923	2833	4211	18831	19873	14212	3270	2621	1080	107231
HMPREF1120_07641	11507	19854	17433	5379	5456	6767	2351	3621	16911	5521	11474	5265	1635	1236	532	114942
HMPREF1120_07638	961	1463	1471	245	573	544	756	669	540	435	434	262	70	40	47	8510
HMPREF1120_07637	1159	4452	3653	1249	2820	2532	1686	2772	1818	4483	6304	2545	914	1220	492	38099
HMPREF1120_07636	3232	9037	10354	3672	4498	9746	3910	3692	7197	3998	9168	5670	7096	4339	1856	87465
HMPREF1120_07635	776	1517	1265	3707	5787	13601	1765	2146	1131	5085	6678	13604	6486	11054	3140	77742
HMPREF1120_07634	4117	6529	6553	1675	2491	4191	1223	487	5662	3231	3393	4753	5062	3417	949	53733
HMPREF1120_07632	554	1355	1471	1620	4180	3144	1082	1475	780	1169	2579	2172	314	123	170	22188
HMPREF1120_07631	3697	8598	7765	17630	22157	21530	10635	16217	13031	36188	40112	28731	7232	5747	1530	240800
HMPREF1120_07630	3230	3175	3573	1109	1089	2766	4836	5019	4448	2438	3381	3537	644	763	325	40333
HMPREF1120_07629	5179	6056	6771	1745	4159	3372	1412	1003	5807	4321	4668	3290	1419	1399	567	51168
HMPREF1120_07628	5195	3953	3374	4376	6253	5788	1277	2210	7493	6000	11105	6487	2219	3772	1510	71012
HMPREF1120_07627	11386	15897	14005	4845	1401	5567	2812	6263	29869	951	3160	2184	104	8	18	98470
HMPREF1120_07626	518	845	721	339	724	7	364	400	231	26	242	219	11	23	15	4685
HMPREF1120_07625	1711	3233	3215	6571	11128	6396	1801	1809	2990	5845	13103	7505	2997	2468	1118	71890
HMPREF1120_07624	973	2600	2710	1260	1101	1721	724	193	1731	2174	1962	1111	1506	751	253	20770
HMPREF1120_07623	6248	3562	3283	107	685	437	2596	3230	5235	816	460	1176	142	98	56	28131
HMPREF1120_07622	3676	5404	4896	500	115	2706	1899	1923	7431	1084	990	104	481	438	272	31919
HMPREF1120_07621	1678	2455	2515	1980	1878	4771	2372	4665	3113	6274	6523	3788	589	949	190	43740
HMPREF1120_07620	4727	3276	3584	2097	2448	2379	2794	3144	4801	3389	3786	3416	1782	2087	880	44590
HMPREF1120_07619	3461	2747	2698	1104	1316	2183	3099	3337	4864	1586	2391	1068	522	989	184	31549
HMPREF1120_07618	390	3746	2403	2810	4396	1959	1003	1253	1044	2646	5563	6248	3454	1709	678	39302
HMPREF1120_07617	244	1008	1034	150	138	159	200	123	212	41	122	172	126	12	18	3759
HMPREF1120_07616	7335	21421	20144	1416	4675	6462	15615	27253	4002	1374	3119	647	1894	2343	561	118261
HMPREF1120_07615	1120	1572	815	425	441	227	563	415	241	115	140	7	62	49	35	6227
HMPREF1120_07614	2461	2316	2654	1394	1481	977	873	2041	2402	1108	1441	2069	2259	1681	542	25699
HMPREF1120_07613	6150	5671	5550	2771	4868	3568	2276	1893	5262	4459	8157	4688	2856	3153	891	62213
HMPREF1120_07612	2785	3559	3083	1325	3425	2716	3031	4784	3889	2812	3351	2145	1631	996	563	40095
HMPREF1120_07611	1116	3256	3985	1058	267	2343	1590	1020	2318	1770	2192	1065	997	583	361	23921
HMPREF1120_07610	2572	4781	4534	1397	2618	2067	1116	639	3562	2165	2402	1819	312	600	307	30891
HMPREF1120_07609	8934	6693	7111	1217	4499	2278	4335	4518	7464	2198	2779	3464	967	953	395	57805
HMPREF1120_07608	878	922	742	29	301	68	364	576	609	142	114	5	37	186	22	4995
HMPREF1120_07607	9000	12503	11107	4546	9067	8094	3677	8210	6316	4620	7473	5633	3562	2535	1115	97458
HMPREF1120_07606	2109	23988	24443	1016	2984	5377	19432	13014	2303	1355	3398	1487	1489	1514	937	104846
HMPREF1120_07605	401	2729	2059	1767	1913	2297	847	531	882	692	2343	741	886	714	174	18976
HMPREF1120_07604	482	1339	1061	651	359	1409	1356	1801	641	1076	1293	1116	283	347	89	13303
HMPREF1120_07603	347	1673	1455	742	1482	480	220	324	439	684	1325	136	467	228	181	10183
HMPREF1120_07602	846	2895	2210	358	1151	957	288	211	882	256	576	562	200	53	79	11524
HMPREF1120_07601	916	1205	1355	316	571	258	292	149	686	337	566	547	377	284	285	8144
HMPREF1120_07600	4819	3723	3452	846	229	1055	1396	1941	2638	387	643	1083	260	457	81	23010
HMPREF1120_07599	3318	3390	4076	1669	1036	2081	1339	605	3732	3104	4720	4243	1259	1106	464	36142
HMPREF1120_07598	1332	2281	1876	818	520	1563	594	156	1882	1569	1846	1455	235	109	72	16308
HMPREF1120_07597	2089	3418	2857	1369	4026	1554	537	171	2933	1598	3879	2018	1844	1427	500	30220
HMPREF1120_07596	1202	1550	2135	1522	2135	1086	838	924	1256	1269	2391	1463	432	434	169	18806
HMPREF1120_07595	731	2036	1952	143	56	311	838	928	1439	280	664	229	236	166	47	10056
HMPREF1120_07594	1191	976	1007	164	9	203	1305	2302	751	394	459	575	37	118	62	9553
HMPREF1120_07593	6461	3775	3568	1194	757	1449	1420	2898	4055	1192	1318	876	666	1460	523	31612
HMPREF1120_07592	2072	1946	1418	774	191	1948	1710	2312	1540	1158	971	375	518	507	270	17710
HMPREF1120_07591	79	750	773	260	143	347	643	924	232	239	208	9	62	16	52	4737
HMPREF1120_07590	1274	3255	2951	1786	616	8851	4423	5999	1726	1414	2347	2003	903	1470	965	39983
HMPREF1120_07589	324	3439	3275	32241	31079	35978	355	2941	2050	62985	29623	42973	2278	10863	949	261353
HMPREF1120_07588	3620	3797	3942	659	595	797	988	1128	4258	1570	2000	157	346	676	130	24663
HMPREF1120_07587	52133	57629	61182	56586	56723	88563	63686	122178	55546	98816	95437	127218	12531	20173	7136	975537
HMPREF1120_07586	1387	3209	2949	1145	1769	1057	1737	1452	2451	1777	1821	366	824	703	258	22905
HMPREF1120_07585	1679	3776	3922	2722	1231	1068	731	1842	2335	2863	5216	2993	2208	1014	526	34126
HMPREF1120_07584	22177	148415	139087	61038	107070	61757	30178	33217	73132	106441	159763	53326	75970	37671	14334	1123576
HMPREF1120_07583	638	692	844	108	46	502	562	688	693	586	806	175	60	71	30	6501
HMPREF1120_07582	6830	6295	6824	2054	1546	3451	9240	13993	10957	3854	3802	1541	863	821	384	72455
HMPREF1120_07581	3865	3427	3561	1550	2886	3681	6272	11000	4796	3729	4271	4277	498	481	163	54457
HMPREF1120_07580	575	359	485	1378	1159	2436	25	68	223	2568	2231	2874	690	755	308	16134
HMPREF1120_07579	17774	11235	12358	1961	4527	1910	3230	2386	16461	4646	4302	1013	1346	856	338	84343
HMPREF1120_07578	918	4685	4409	3226	1820	4846	5324	5282	1869	5247	9324	3539	1261	868	389	53007
HMPREF1120_07577	3370	7036	5373	1399	3062	3331	3467	2867	3709	3028	4153	3264	3091	1733	828	49711
HMPREF1120_07576	1271	5680	4587	2020	1540	1923	2656	3041	2032	1108	2464	5047	3135	1681	587	38772
HMPREF1120_07575	1591	592	1003	396	769	578	390	576	616	217	888	44	211	103	44	8018
HMPREF1120_07574	671	1830	1597	765	368	1218	399	475	963	1514	2889	429	90	74	77	13359
HMPREF1120_07573	2013	5069	4347	811	917	820	963	1288	1000	514	1806	443	543	410	149	21093
HMPREF1120_07572	595	1783	1212	1380	999	1614	359	504	1212	1917	1557	2073	533	405	152	16295
HMPREF1120_07571	314	836	724	15244	22330	28164	407	1749	231	34232	37826	28454	6892	8119	1797	187319
HMPREF1120_07570	1139	736	782	2065	1133	1544	914	3067	862	1212	2074	830	391	400	134	17283
HMPREF1120_07569	15601	31881	29904	8858	9385	14344	27786	27285	23238	16629	18764	7822	3375	5249	2022	242143
HMPREF1120_07568	16208	5703	6190	3119	5252	8179	5160	8157	11507	12599	9097	7095	1934	2219	860	103279
HMPREF1120_07567	1822	3044	2781	4596	8921	8030	2868	4199	3111	9380	10931	9313	1433	781	328	71538
HMPREF1120_07566	704	477	292	540	303	341	280	956	356	693	616	718	207	188	47	6718
HMPREF1120_07565	2157	1935	2069	549	2975	1215	2280	3984	2902	1848	1145	1497	474	656	126	25812
HMPREF1120_07564	1333	2668	2240	3126	3942	3661	784	762	1154	4240	6622	3286	2094	957	532	37401
HMPREF1120_07563	7183	26834	11398	6485	8343	25091	8647	22735	6627	18187	20225	24655	7905	5552	1555	201422
HMPREF1120_07562	2213	4889	5306	1698	1937	5538	2963	6700	2993	3951	5111	5167	1954	2737	1048	54205
HMPREF1120_07561	928	1949	1760	876	1349	1412	1039	889	2131	925	1709	335	525	441	266	16534
HMPREF1120_07559	5479	3201	3585	2472	1927	3560	4517	4700	6032	4891	5175	2336	1419	1230	584	51108
HMPREF1120_07558	13173	8281	6662	3647	4936	7975	11085	27463	9679	9180	6208	13310	1395	2167	694	125855
HMPREF1120_07557	127	854	791	209	116	459	412	294	227	185	141	335	65	74	36	4325
HMPREF1120_07556	2096	3123	2711	1165	1983	2323	1672	1329	1608	2841	2935	1937	1397	927	278	28325
HMPREF1120_07555	6181	3669	4603	1124	2100	595	1994	2100	3525	1621	5507	2755	642	265	127	36808
HMPREF1120_07554	428	306	339	168	394	82	132	11	82	24	106	21	5	27	9	2134
HMPREF1120_07553	8295	7021	5881	6274	5692	7377	4643	5718	11110	6883	13348	8760	2841	2213	781	96837
HMPREF1120_07552	2719	3625	5595	2824	3746	2002	1159	1335	2038	2822	5406	2503	1344	1483	603	39204
HMPREF1120_07551	6222	8962	10367	3871	7295	3673	2318	2851	5760	3288	7717	4899	5178	3292	1514	77207
HMPREF1120_07550	82	120	132	103	146	330	236	127	105	301	792	389	111	106	52	3132
HMPREF1120_07549	1645	4961	4701	5744	5359	7422	5983	11342	3563	7640	11522	7450	2402	2602	837	83173
HMPREF1120_07548	20146	22338	24428	4919	10982	13551	9627	7573	30774	11838	14528	6978	3794	3968	2597	188041
HMPREF1120_07547	10164	14300	10786	5237	4424	2465	1915	2655	9735	2966	6597	1777	1533	1641	522	76717
HMPREF1120_07546	895	1211	1523	672	761	1203	1001	830	1467	1198	1775	929	690	788	201	15144
HMPREF1120_07545	2660	4538	3253	998	2227	3162	2512	4293	3476	3364	2038	1329	183	2717	153	36903
HMPREF1120_07544	3959	6924	5833	7315	14912	8132	5087	7960	7129	12681	20009	6124	3780	4866	1601	116312
HMPREF1120_07543	8267	6212	6281	2210	1669	4952	3464	3195	5734	2912	3774	2421	400	854	282	52627
HMPREF1120_07542	2888	4459	4386	781	525	1999	2832	2314	3208	2298	2954	2001	809	1040	280	32774
HMPREF1120_07540	2845	2991	3302	1198	32	343	966	650	2516	617	1005	167	248	149	173	17202
HMPREF1120_07539	383	297	394	5	13	253	12	21	231	132	36	1	0	7	13	1798
HMPREF1120_07538	10828	7846	9108	1397	1365	2767	5374	7503	7206	2437	3132	3282	767	1085	380	64477
HMPREF1120_07537	3835	4050	3781	1952	2515	4861	2346	3909	5607	3914	5143	2452	679	1694	240	46978
HMPREF1120_07536	4607	5786	5948	3835	6351	3576	1671	1632	4398	5529	10460	4413	4681	3617	1727	68231
HMPREF1120_07535	4	28	9	4	6	5	1	0	2	3	20	1	0	0	0	83
HMPREF1120_07534	5595	6602	6943	6294	10019	4730	2035	1390	7515	13457	16049	9607	5553	3191	1672	100652
HMPREF1120_07533	110	190	226	676	633	1765	75	87	149	631	1221	545	153	318	79	6858
HMPREF1120_07532	151	1250	828	174	409	152	540	108	163	174	153	8	140	33	8	4291
HMPREF1120_07531	2587	3566	3706	195	574	900	1363	1845	2688	592	1990	224	221	324	112	20887
HMPREF1120_07530	218	416	379	2	1	105	183	3	201	112	165	1	16	2	2	1806
HMPREF1120_07529	1707	1571	1254	136	12	329	3380	5623	3673	82	48	1	0	2	18	17836
HMPREF1120_07528	486	686	1002	227	867	1077	700	247	812	877	1198	19	63	121	75	8457
HMPREF1120_07527	889	1696	1713	650	142	260	697	1201	1113	507	578	920	288	72	99	10825
HMPREF1120_07526	4787	3854	2932	1099	613	1600	3425	3706	4108	1650	1348	574	529	886	382	31493
HMPREF1120_07525	2290	3737	4382	2248	2507	3141	1618	1854	4342	3699	5060	2148	3502	1192	924	42644
HMPREF1120_07524	4026	5857	5112	2915	2606	4949	7406	12149	4877	2472	4196	8392	2695	1445	978	70075
HMPREF1120_07523	750	681	867	803	789	775	573	1162	607	1359	1628	481	344	447	50	11316
HMPREF1120_07522	3257	3291	3161	2526	4634	3213	1200	2885	1772	3498	7458	2636	1148	2189	488	43356
HMPREF1120_07521	523	1082	1085	3006	6205	2753	454	2517	671	2972	6036	4623	1328	1724	468	35447
HMPREF1120_07520	4502	11474	9959	5315	4338	26724	8510	10620	10001	7159	55344	4986	1624	3322	532	164410
HMPREF1120_07519	3438	4695	4202	793	1021	3900	2054	1005	3195	1366	5866	1959	259	816	197	34766
HMPREF1120_07518	3683	4101	4565	471	1061	1105	1332	1077	4249	1437	3293	1478	434	609	344	29239
HMPREF1120_07517	429	1323	1088	709	1576	343	651	1137	881	237	674	432	152	104	50	9786
HMPREF1120_07516	2547	4157	4278	703	723	1183	698	374	2831	821	1240	24	150	107	113	19949
HMPREF1120_07515	2270	930	893	88	8	65	399	297	1191	257	102	23	2	37	21	6583
HMPREF1120_07514	37	327	225	13	17	132	52	1	106	334	222	381	118	0	1	1966
HMPREF1120_07513	3574	4917	5008	1086	306	726	2346	1066	3979	2096	1430	1405	321	507	259	29026
HMPREF1120_07512	1398	2437	2047	655	563	2205	2920	4518	1673	3132	2348	1630	732	338	236	26832
HMPREF1120_07511	2736	4181	4313	9469	12392	13635	5572	13303	4161	6952	15740	11607	2649	3982	1505	112197
HMPREF1120_07510	722	630	792	308	60	623	361	303	805	226	509	19	206	30	61	5655
HMPREF1120_07509	3071	7495	6229	7928	11173	12383	2219	2564	11303	14984	17227	9381	1430	2180	680	110247
HMPREF1120_07508	816	1865	2416	8402	2988	39676	749	1402	1895	24103	11356	20242	862	5480	986	123238
HMPREF1120_07507	4857	4138	5318	9007	11501	16426	2790	7046	9486	16202	19375	16954	2409	4441	1213	131163
HMPREF1120_07506	5	2	11	8	5	6	1	3	7	43	80	1	1	7	0	180
HMPREF1120_07505	4707	4866	4164	1120	1935	1868	1789	627	3907	1546	1162	3011	463	1175	179	32519
HMPREF1120_07504	5263	6225	4287	1218	977	3709	3964	4653	5578	2366	2337	1756	392	957	255	43937
HMPREF1120_07502	155	285	329	35	121	228	121	513	88	88	41	115	87	71	28	2305
HMPREF1120_07501	600	944	968	853	2440	1665	572	660	954	1246	2573	676	1628	687	465	16931
HMPREF1120_07500	1275	1308	1470	3560	6329	3172	1095	2121	1499	4521	5729	4946	2042	954	411	40432
HMPREF1120_07499	0	2	0	2	5	1	0	0	3	0	0	0	0	0	0	13
HMPREF1120_07498	6	0	0	1	2	0	1	0	2	1	1	0	0	0	0	14
HMPREF1120_07497	337	1195	996	107	290	835	635	1042	510	389	519	24	1868	669	184	9600
HMPREF1120_07496	233	171	164	23	32	28	257	354	39	43	117	14	35	14	14	1538
HMPREF1120_07495	787	2635	2466	5657	5457	2405	621	465	1541	2992	9272	6044	2569	1918	856	45685
HMPREF1120_07494	3850	3098	2683	1405	1960	2571	2283	1397	4185	3167	2710	2115	1046	1498	417	34385
HMPREF1120_07493	299	420	634	1608	2107	1426	254	410	267	1331	4395	1066	619	485	125	15446
HMPREF1120_07489	1503	3691	3755	10674	9240	17666	5721	13730	6946	21985	17494	24263	1845	1428	615	140556
HMPREF1120_07488	30754	8676	6889	519	1182	562	8669	7313	20492	273	742	18	279	117	33	86518
HMPREF1120_07487	2084	2444	2843	1421	1317	910	622	444	2076	1323	1572	1055	487	446	264	19308
HMPREF1120_07486	4301	5566	6919	9593	16498	7815	1330	1201	4338	13081	32614	9795	8411	3654	2016	127132
HMPREF1120_07485	1079	1761	1780	297	338	269	666	470	1311	668	771	379	383	398	218	10788
HMPREF1120_07484	340	2041	2117	1088	676	479	1030	1561	1183	698	1087	2227	252	219	84	15082
HMPREF1120_07483	305	2289	2462	19015	19090	13060	679	417	1370	27855	50886	23817	12256	8954	3523	185978
HMPREF1120_07482	295	721	775	593	216	660	399	768	78	271	506	559	55	121	42	6059
HMPREF1120_07481	2401	6812	6513	7515	10588	13553	5964	10657	5918	9329	12671	18640	12006	5424	1715	129706
HMPREF1120_07479	3333	6070	5345	38841	56458	66842	10313	31588	12398	71996	83770	57496	5046	9430	1505	460431
HMPREF1120_07478	6	15	1	0	3	2	0	0	15	0	0	0	0	0	0	42
HMPREF1120_07477	579	970	935	1047	2257	1692	1060	2815	705	2735	1938	1699	342	374	102	19250
HMPREF1120_07476	4567	6436	6586	1744	4020	4475	1847	2146	4637	3049	6114	3875	2102	1339	513	53450
HMPREF1120_07475	1452	5699	6301	4448	7386	6149	1208	1402	3428	7286	11589	7533	3237	2484	1042	70644
HMPREF1120_07474	1126	3605	3197	1422	938	1251	1118	1916	1169	1020	2772	3108	1348	1011	233	25234
HMPREF1120_07472	883	1850	2156	2453	2890	2444	1420	1223	1474	3142	5326	2609	1037	1187	260	30354
HMPREF1120_07471	683	2972	2021	893	1360	2402	1035	2083	1189	1976	2839	1654	447	675	201	22430
HMPREF1120_07470	19172	18909	16197	2957	4667	3241	3358	2955	10603	4684	5237	2993	3757	2910	1092	102732
HMPREF1120_07469	3759	4187	4047	2769	5504	2099	1070	1158	3842	4125	6903	5787	1212	1310	643	48415
HMPREF1120_07468	401	1794	1631	755	1792	900	728	1189	803	2481	3190	2082	359	279	98	18482
HMPREF1120_07467	2068	3863	4128	3629	4504	2632	860	892	2556	5728	7370	4287	3093	2020	921	48551
HMPREF1120_07466	2769	3939	3530	793	1147	348	530	648	3054	1349	1292	236	9	144	24	19812
HMPREF1120_07465	5209	5011	4848	2994	6244	2797	1296	1162	3540	2899	5017	1097	1881	1301	478	45774
HMPREF1120_07464	3254	3293	3204	2144	3826	1380	3034	4033	2552	2168	5009	3673	2438	1064	755	41827
HMPREF1120_07463	2852	4867	5229	3684	4194	5454	2059	3609	2489	4287	9294	5823	2538	1505	1039	58923
HMPREF1120_07462	0	0	0	0	0	0	1	1	0	0	0	0	0	0	0	2
HMPREF1120_07461	3293	5099	5725	2143	3651	1795	2007	3119	2239	2734	3790	741	370	330	219	37255
HMPREF1120_07460	6033	7973	6795	365	1155	1750	2311	1258	9277	1437	2259	1100	3363	846	807	46729
HMPREF1120_07459	4355	6504	5628	4077	3596	9806	5521	5238	7931	7597	8261	4421	3666	2563	897	80061
HMPREF1120_07458	1612	2458	2324	931	743	1658	2319	3193	1678	953	2165	2953	728	700	262	24677
HMPREF1120_07457	1026	2233	1716	1555	1105	1966	1158	1596	2394	1907	2273	3235	324	661	152	23301
HMPREF1120_07456	890	2337	2046	753	1269	1544	2199	5715	994	893	1425	4538	197	573	144	25517
HMPREF1120_07455	134327	66522	48112	2974	4737	14441	259911	293413	52608	3647	6154	1713	1172	3459	1143	894333
HMPREF1120_07454	661093	304793	231938	5244	5489	30241	258443	249677	247357	17115	12100	5370	4164	11419	2774	2047217
HMPREF1120_07453	200	1322	962	997	1032	2688	541	931	747	2048	2566	1929	998	578	220	17759
HMPREF1120_07452	626	2972	2737	1560	1354	1227	934	674	1688	1895	2494	536	884	653	373	20607
HMPREF1120_07451	621	4597	3595	88	35	402	1445	3831	745	361	376	231	70	202	55	16654
HMPREF1120_07450	534	2944	2422	208	29	54	1004	980	474	132	134	39	71	50	19	9094
HMPREF1120_07449	142	550	445	22	17	23	151	157	131	62	92	34	0	14	13	1853
HMPREF1120_07448	545	3048	2273	414	49	1514	861	2115	954	278	354	103	416	278	81	13283
HMPREF1120_07447	213	1071	750	239	959	1309	408	590	223	139	1009	605	0	117	14	7646
HMPREF1120_07446	2190	3401	3211	436	354	613	2604	3362	1548	252	548	10	323	112	54	19018
HMPREF1120_07445	2480	2229	2004	22	31	484	482	501	885	261	238	538	253	44	42	10494
HMPREF1120_07444	6375	8032	10180	2677	2118	2373	2080	2022	6103	3833	5604	3676	2005	1491	564	59133
HMPREF1120_07443	559	1997	1271	1820	3131	2574	774	1078	1105	2586	5391	2203	791	826	215	26321
HMPREF1120_07442	259	139	182	144	17	7	126	51	83	65	60	5	36	1	0	1175
HMPREF1120_07441	259	1597	1210	227	294	1477	686	1148	428	283	728	630	134	151	76	9328
HMPREF1120_07437	68	1	13	9	2	1	3	0	13	61	84	0	0	1	7	263
HMPREF1120_07436	1870	3060	2876	1649	1615	3681	2050	2177	3009	3173	4596	2766	814	1113	364	34813
HMPREF1120_07435	1	5	7	5	30	1	0	0	7	2	13	6	0	0	0	77
HMPREF1120_07432	17746	7098	7690	3251	2097	6177	8013	11184	11454	3894	6668	8620	1476	2011	1030	98409
HMPREF1120_07431	3974	3464	3026	324	501	264	628	137	2769	370	720	682	31	85	73	17048
HMPREF1120_07430	415	690	498	41	875	328	536	677	710	267	221	214	98	62	37	5669
HMPREF1120_07429	6328	5717	5516	2632	4339	2797	3314	3090	8462	2601	2854	1523	1346	1953	841	53313
HMPREF1120_07428	1416	3572	3174	5291	13244	5412	1260	2139	2747	18649	15196	10595	2963	3591	1000	90249
HMPREF1120_07427	5107	4797	4170	1031	3009	1599	1732	2127	5904	3025	3714	759	1115	2125	583	40797
HMPREF1120_07426	9950	5361	5716	1988	2906	3379	3419	2954	7778	5494	6790	2404	1281	1595	641	61656
HMPREF1120_07425	513	630	550	299	383	587	624	1814	408	410	495	229	696	787	435	8860
HMPREF1120_07424	2590	6281	7128	5579	8123	9071	2205	2061	3551	9618	14102	11046	4970	4247	1867	92439
HMPREF1120_07423	2243	4627	3738	9772	11360	19190	4205	19511	8023	10480	14569	12251	709	2037	140	122855
HMPREF1120_07422	9025	19441	17716	49226	56879	90801	12123	32692	23942	55408	56558	66619	6486	13262	3184	513362
HMPREF1120_07421	2971	3958	4243	832	1862	1067	2882	4048	4920	1185	1601	1817	449	499	192	32526
HMPREF1120_07420	68	96	93	2	2	0	0	0	163	7	5	1	0	0	0	437
HMPREF1120_07419	441	449	540	5	392	195	728	658	555	152	240	186	1	86	51	4679
HMPREF1120_07418	1	165	120	6	9	199	0	1	11	15	64	540	399	70	3	1603
HMPREF1120_07416	11739	8962	8062	2633	5598	3450	5092	4459	10399	6071	6384	3419	1578	1683	541	80070
HMPREF1120_07415	1163	1965	1736	1349	1340	2039	2311	5022	1867	2141	3614	3078	895	489	291	29300
HMPREF1120_07414	5169	4276	4102	2146	2427	1971	2889	3706	5666	3943	6216	2693	677	809	282	46972
HMPREF1120_07413	1017	2375	1956	505	220	1519	862	1825	1925	2068	2003	1182	306	281	225	18269
HMPREF1120_07412	381	1272	1113	1638	676	1350	494	802	454	1445	2137	2085	922	528	236	15533
HMPREF1120_07411	2537	5517	5407	7555	4479	7466	2703	4969	3903	7716	10522	7851	2843	1664	552	75684
HMPREF1120_07410	1426	3005	2107	1818	1674	4277	2875	5115	4157	2626	2472	2660	574	276	132	35194
HMPREF1120_07409	491	363	756	114	712	112	515	564	376	98	377	20	34	97	30	4659
HMPREF1120_07408	18312	8731	10030	5211	7226	10559	9517	9021	14061	9686	13240	10746	4055	3359	1329	135083
HMPREF1120_07407	147	159	276	534	93	403	626	919	243	584	424	1685	162	118	37	6410
HMPREF1120_07406	360	845	747	713	806	881	609	575	437	1468	2210	351	708	301	136	11147
HMPREF1120_07405	16	1	7	2	1	0	0	0	6	0	3	1	0	0	0	37
HMPREF1120_07404	118	681	507	161	301	395	205	383	259	359	704	737	374	180	56	5420
HMPREF1120_07403	996	3133	3064	2884	4796	5004	1479	2699	2107	3632	6725	2227	1507	1022	609	41884
HMPREF1120_07402	7428	4208	4382	4164	5572	2979	1593	1057	4888	4508	7909	3519	2501	2031	1137	57876
HMPREF1120_07401	358	688	459	399	20	600	1138	1975	867	426	260	928	106	288	65	8577
HMPREF1120_07400	0	0	1	2	0	0	0	0	0	0	1	0	0	0	0	4
HMPREF1120_07399	11365	21733	21924	19156	23162	26466	5011	6798	22586	31682	37231	26749	22725	16605	6427	299620
HMPREF1120_07398	8281	4988	5008	2947	1038	2908	3831	3891	4281	3570	4010	2402	1868	1743	510	51276
HMPREF1120_07397	257	852	936	543	667	483	240	43	186	377	620	186	217	214	113	5934
HMPREF1120_07396	340	538	907	33	689	292	209	254	754	178	450	14	328	228	48	5262
HMPREF1120_07395	457	940	1112	536	384	1291	899	1411	1279	1455	1214	891	554	332	129	12884
HMPREF1120_07394	16420	5086	5158	2009	4011	2705	7843	9453	9183	5934	7504	4052	1994	2302	1024	84678
HMPREF1120_07393	2540	2615	3371	1277	1958	1872	1434	1979	2549	3340	4651	2049	589	640	169	31033
HMPREF1120_07392	1452	3824	2877	618	225	1058	854	1294	1605	1363	2082	1573	294	311	160	19590
HMPREF1120_07391	26937	37690	28962	6818	7218	15001	17030	22167	41416	11036	14477	10768	5456	5130	2526	252632
HMPREF1120_07390	125	307	444	349	1339	509	35	0	165	520	895	289	693	462	141	6273
HMPREF1120_07389	269	472	393	450	369	384	111	334	342	306	558	626	111	161	33	4919
HMPREF1120_07388	366	547	576	311	696	718	126	30	847	567	1434	154	122	106	76	6676
HMPREF1120_07387	255	471	387	342	717	317	262	228	553	269	548	1112	601	205	86	6353
HMPREF1120_07386	573	2479	1414	324	1650	1045	1784	1818	1230	342	982	686	303	349	71	15050
HMPREF1120_07385	20525	14321	13040	2798	5056	5957	3411	2549	17472	6811	6847	3504	3199	3073	962	109525
HMPREF1120_07383	2041	2904	3105	3017	1858	2751	2216	1687	2783	3284	3806	3553	949	875	469	35298
HMPREF1120_07382	274	184	166	496	794	98	154	1	339	223	1715	2854	211	408	77	7994
HMPREF1120_07381	1011	3240	2707	1629	2126	4382	2376	3398	2419	4363	6368	3245	1682	1473	574	40993
HMPREF1120_07380	37471	54746	50547	51908	41326	59820	51592	100498	49211	72188	67507	59636	50182	63592	10323	820547
HMPREF1120_07379	6087	16596	11796	9028	13047	12080	5647	7334	6778	8067	20247	7358	3547	2560	1097	131269
HMPREF1120_07378	397	980	1896	1159	1393	1111	815	791	526	708	2321	1185	221	161	106	13770
HMPREF1120_07377	383	1484	1452	904	3295	796	376	234	559	433	2359	506	629	265	102	13777
HMPREF1120_07376	105802	43802	40757	13966	16607	10316	12390	12762	66535	16246	25262	25491	13314	10122	5488	418860
HMPREF1120_07375	345	634	719	1471	1914	1537	569	1783	736	2642	2704	1736	367	493	123	17773
HMPREF1120_07374	2930	2728	2791	734	687	485	354	888	2804	313	1072	672	112	187	41	16798
HMPREF1120_07373	3844	3080	3232	3983	3903	5182	2783	3988	4243	6860	6614	6244	423	688	321	55388
HMPREF1120_07372	14940	12939	13578	1090	1970	5194	6927	4989	12894	5147	4513	3444	1797	2467	986	92875
HMPREF1120_07371	2993	2432	1859	2479	6105	4013	838	567	3287	4661	11323	3564	1652	2033	756	48562
HMPREF1120_07370	118	88	183	8	7	3	39	77	58	21	110	2	43	6	7	770
HMPREF1120_07369	3943	3023	2671	3112	5962	3707	923	1088	3108	4990	10599	9093	2410	2139	704	57472
HMPREF1120_07368	3576	3145	3030	1059	2221	1464	1070	540	2134	933	3342	1216	1219	749	379	26077
HMPREF1120_07367	13583	11721	11187	1890	3323	5729	7146	4648	15304	4873	4981	5476	1551	1335	732	93479
HMPREF1120_07366	1562	2740	3077	1305	2671	1911	1782	2585	5673	3189	3468	1355	772	419	278	32787
HMPREF1120_07365	2015	1021	1301	898	1163	1002	2637	1709	1405	1497	2022	1956	1099	904	252	20881
HMPREF1120_07364	2	4	7	1	5	7	36	0	2	12	5	1	0	0	0	82
HMPREF1120_07363	7291	18888	18067	13543	19749	10924	4252	3132	8571	13467	33717	17168	7205	6717	2230	184921
HMPREF1120_07362	175	4490	4376	1162	629	7100	883	1224	400	617	1411	1032	243	168	122	24032
HMPREF1120_07361	9069	22358	23604	34756	44729	37470	8137	12227	19982	62405	75741	54997	32650	30364	14133	482622
HMPREF1120_07360	3159	4852	3109	3662	2652	4408	4194	3983	4156	4185	6652	4604	737	879	328	51560
HMPREF1120_07359	2866	4927	5708	2811	1842	2585	2301	1927	2805	3348	4221	1554	1234	1300	496	39925
HMPREF1120_07358	8457	5440	5289	2023	3599	1876	6132	8857	7589	4123	3906	3348	973	1289	502	63403
HMPREF1120_07356_HMPREF1120_07357	324	1543	1891	1087	3237	2050	630	534	732	1081	1795	1345	1449	1590	409	19697
HMPREF1120_07355	1097	3325	2513	1291	837	1679	2631	3365	2152	1728	1358	2756	413	903	297	26345
HMPREF1120_07354	666	1837	1562	132	294	528	346	559	550	422	773	309	355	110	102	8545
HMPREF1120_07353	31752	8839	11276	3830	5639	4774	3519	3705	16064	6557	12188	6221	3641	2376	1224	121605
HMPREF1120_07352	6667	8423	8421	2391	6970	4514	5837	8671	6836	4554	6178	3531	3975	2883	983	80834
HMPREF1120_07351	8362	10871	10554	3343	8587	3568	5039	4852	7704	6690	10530	5656	1578	2925	955	91214
HMPREF1120_07350	356	467	357	876	432	1065	145	669	571	4324	3166	1727	631	822	308	15916
HMPREF1120_07349	7914	18723	17117	5589	7382	6361	8967	7969	9718	9350	20555	6091	3891	3158	945	133730
HMPREF1120_07348	1	0	0	1	0	0	0	0	0	0	0	0	0	0	0	2
HMPREF1120_07347	1015	1433	1488	1186	1343	1287	598	499	1092	1399	2013	1925	1181	1064	226	17749
HMPREF1120_07346	482	470	585	5923	7574	3192	86	370	653	4274	12302	3850	1593	969	470	42793
HMPREF1120_07345	6734	5228	5328	1464	1624	3265	2345	2140	4887	1976	3861	3531	1409	1043	656	45491
HMPREF1120_07344	1683	2318	1913	3958	3587	3101	2113	2802	1556	4231	8303	7217	2330	2296	674	48082
HMPREF1120_07343	71764	50325	49021	28322	41687	29270	9548	10483	52637	53992	65806	42549	28529	37548	14180	585661
HMPREF1120_07342	2966	5932	5496	2379	2418	4125	3822	3993	6098	2639	4861	3105	408	785	205	49232
HMPREF1120_07341	968	1710	1770	1066	1144	1528	883	1522	1308	1766	1735	1169	155	419	124	17267
HMPREF1120_07340	6925	6194	7271	3388	4322	4043	3890	3945	6877	1988	6033	2553	2203	1693	642	61967
HMPREF1120_07337	172	328	296	1122	181	682	308	307	260	876	1975	1343	352	241	100	8543
HMPREF1120_07336	39	311	397	308	628	471	85	109	54	860	1511	1264	205	371	169	6782
HMPREF1120_07335	118	190	324	59	20	113	378	117	541	176	125	15	33	1	39	2249
HMPREF1120_07334	386	1197	1011	1257	1297	1804	829	1160	686	2633	3535	4047	92	70	45	20049
HMPREF1120_07333	301	1308	983	77	51	799	498	804	760	801	736	20	355	397	210	8100
HMPREF1120_07332	3425	10379	6978	7571	14114	16586	12208	10243	9914	26743	30694	18976	21873	5916	2275	197895
HMPREF1120_07331	703	959	1091	83	5	132	317	41	697	39	444	40	44	78	13	4686
HMPREF1120_07330	1	3	0	3	8	3	1	0	4	2	3	5	5	0	0	38
HMPREF1120_07328	22491	16735	16634	3753	5600	4369	4171	3413	12257	3608	5337	3329	3069	2478	1452	108696
HMPREF1120_07327	549	1498	1513	253	570	454	499	323	930	701	781	570	287	171	46	9145
HMPREF1120_07326	3353	4664	3392	299	852	3455	2021	2554	3539	1266	2244	1962	1631	2968	2043	36243
HMPREF1120_07325	11215	9683	8161	16076	29670	21273	2491	3388	11613	46404	37696	23066	2240	7857	4055	234888
HMPREF1120_07324	254	744	612	911	1398	960	715	310	380	1309	1183	1310	341	535	80	11042
HMPREF1120_07323	3734	857	716	1068	3267	751	816	957	2491	765	1782	347	504	363	79	18497
HMPREF1120_07322	2179	607	570	1410	412	1769	317	149	1349	2129	2979	629	135	759	175	15568
HMPREF1120_07321	947	9084	7728	325	1104	107	821	683	1972	360	1021	480	442	872	160	26106
HMPREF1120_07320	3614	5369	4958	4860	5202	12325	3201	5904	8038	11093	10908	6604	3517	4584	1326	91503
HMPREF1120_07319	667	1311	1288	400	884	546	1206	1255	666	1219	837	479	237	435	127	11557
HMPREF1120_07318	286	1426	1563	486	1347	1148	302	289	295	2582	2614	1103	985	1053	360	15839
HMPREF1120_07317	281	446	608	256	19	220	305	696	504	238	200	0	72	90	4	3939
HMPREF1120_07316	491	2387	2108	792	832	734	456	208	933	302	683	28	99	35	45	10133
HMPREF1120_07315	1267	4966	3910	400	2494	1459	1283	1081	3128	804	1072	1082	645	454	292	24337
HMPREF1120_07314	3722	4932	4689	2281	2392	2668	2105	1328	5146	3607	5399	4420	1666	1241	438	46034
HMPREF1120_07313	1159	930	1628	1045	922	2427	1973	3747	1849	1915	3179	1074	208	361	100	22517
HMPREF1120_07312	3265	5198	3771	1571	2632	4292	3792	6730	2768	2113	2849	2504	630	1121	205	43441
HMPREF1120_07311	6720	61128	60840	26728	53123	17631	84142	146968	50706	23527	73868	19902	8564	6466	1706	642019
HMPREF1120_07310	37	244	110	1099	687	614	126	1	49	1454	1943	1116	654	381	164	8679
HMPREF1120_07309	3367	4839	5276	1357	3098	2240	4574	6858	1788	2710	4617	2281	1331	960	512	45808
HMPREF1120_07308	1055	1491	986	1367	1903	1677	1006	1866	1669	2177	3135	2514	309	643	139	21937
HMPREF1120_07307	573	850	1022	626	622	1374	750	727	691	929	1366	842	532	432	210	11546
HMPREF1120_07306	101	572	459	3043	5633	3078	150	382	300	2482	8061	3579	1074	1045	226	30185
HMPREF1120_07305	401	1187	839	988	501	1219	487	709	783	2514	5239	975	293	179	362	16676
HMPREF1120_07304	3973	9222	7009	2500	3231	5145	2571	3481	6153	6906	6836	3621	1526	1153	510	63837
HMPREF1120_07303	321	856	893	429	1279	560	558	367	524	486	609	976	268	171	90	8387
HMPREF1120_07302	499	633	374	284	13	488	190	210	524	53	334	470	121	175	14	4382
HMPREF1120_07301	15	28	9	179	35	56	5	12	19	115	154	8	23	87	45	790
HMPREF1120_07300	119	383	424	736	380	1016	158	257	359	538	1499	907	421	216	99	7512
HMPREF1120_07299	7994	5498	6122	2473	5595	3224	3712	5654	6654	4457	5232	4225	2578	1436	650	65504
HMPREF1120_07298	404	1164	574	3117	4650	3597	614	1712	488	2660	4827	3427	1156	674	155	29219
HMPREF1120_07297	7275	8184	7450	1762	3033	5310	5038	4534	10657	4456	3995	2377	1439	1224	711	67445
HMPREF1120_07296	6056	6701	6167	1833	2219	1713	3174	3909	6171	1251	2696	1150	971	423	302	44736
HMPREF1120_07295	4883	4189	3720	4739	7568	6952	4346	8658	3218	5307	13972	7820	4409	7046	1652	88479
HMPREF1120_07294	2320	1610	1686	702	150	1367	529	1375	1283	1385	1953	2111	467	279	168	17385
HMPREF1120_07293	4295	4593	4195	2217	5607	5073	3383	3360	5905	3545	5814	4856	1678	1543	580	56644
HMPREF1120_07292	225	488	587	11	14	4	87	88	239	53	43	10	18	4	11	1882
HMPREF1120_07291	1808	2662	2819	803	1389	1794	1204	1066	2503	2147	2708	2700	1421	537	308	25869
HMPREF1120_07290	3558	5443	4016	4906	6962	19448	8266	24150	4502	7700	8769	16835	1054	978	435	117022
HMPREF1120_07289	300	1011	851	5964	8956	6210	394	1114	632	5311	15287	8662	1754	2429	657	59532
HMPREF1120_07288	1574	3769	4793	888	403	1793	1226	650	2222	1358	1299	1227	356	582	143	22283
HMPREF1120_07287	1015	2787	2800	723	1018	692	481	750	1860	2813	2627	1766	1131	1068	315	21846
HMPREF1120_07286	526	3266	2869	253	411	317	1445	2585	1772	448	273	750	73	196	51	15235
HMPREF1120_07283	10132	79991	86331	22121	28815	35432	58130	69397	82571	44568	72186	50378	32381	18175	7943	698551
HMPREF1120_07282	5274	5659	3895	1511	2536	2644	2792	7386	17014	8169	5245	2461	772	1075	944	67377
HMPREF1120_07281	1338	2033	2237	443	644	959	2750	2055	2738	748	673	235	110	284	74	17321
HMPREF1120_07280	9525	13567	10785	1089	1438	4140	10514	14167	13314	2422	3552	2047	1271	3404	668	91903
HMPREF1120_07279	515	979	958	105	48	188	440	178	600	253	286	10	0	3	1	4564
HMPREF1120_07278	155	616	487	1457	2329	1377	218	748	656	2481	2468	1278	905	631	224	16030
HMPREF1120_07276	2473	3771	3990	1435	1125	1988	1368	1078	3638	2542	2737	1804	1756	1106	621	31432
HMPREF1120_07275	2261	7125	5423	8717	9477	18979	5265	11997	4649	7102	19479	9974	7340	8430	2138	128356
HMPREF1120_07274	5828	7010	6717	1873	2231	2468	1587	837	6631	3974	5016	2779	2465	1807	907	52130
HMPREF1120_07273	2215	2600	3246	1048	825	1332	2044	2407	2362	1866	2286	3738	156	909	214	27248
HMPREF1120_07272	726	1756	1254	614	281	1252	719	311	1096	857	1157	1277	390	954	133	12777
HMPREF1120_07271	4687	2134	2586	578	316	1763	2878	3305	3663	3400	3986	2100	514	496	198	32604
HMPREF1120_07270	558	2051	1713	1352	1224	2663	1024	540	1287	4488	3006	1859	1859	1955	642	26221
HMPREF1120_07267	2489	2699	2887	751	2154	2721	2352	9152	3785	3395	2749	1250	485	517	369	37755
HMPREF1120_07266	1146	1700	1388	174	12	631	1621	1656	1244	739	587	67	434	321	145	11865
HMPREF1120_07265	235	989	654	3160	6488	4606	506	358	267	2553	7899	4708	460	751	595	34229
HMPREF1120_07264	3485	7887	6131	1916	801	4250	4384	6471	3966	2740	2466	1981	1682	1649	561	50370
HMPREF1120_07263	200	414	323	166	47	16	62	13	139	30	97	3	2	4	0	1516
HMPREF1120_07262	54	313	117	1	109	136	2	0	92	17	13	0	6	12	0	872
HMPREF1120_07261	0	10	9	0	1	1	9	0	7	37	0	1	1	0	0	76
HMPREF1120_07260	1254	1144	1139	83	982	295	988	518	700	290	259	59	40	48	11	7810
HMPREF1120_07259	1246	2946	3256	7244	5298	14978	4930	10649	5153	9031	21206	10150	4484	2644	730	103945
HMPREF1120_07258	8874	9989	8819	3249	1798	2434	1173	758	8726	3704	4564	2436	2088	1352	397	60361
HMPREF1120_07257	2748	3838	3344	1400	1506	1630	1690	2869	2708	2066	3275	3881	1287	1304	519	34065
HMPREF1120_07256	281	858	630	589	1119	1053	530	1233	707	1193	1273	1067	260	342	135	11270
HMPREF1120_07255	18224	7483	8918	9585	11242	9273	1966	2901	13111	7971	11071	5952	9144	9377	3687	129905
HMPREF1120_07254	2747	973	1674	1874	630	4710	2173	3706	3504	4165	4711	2080	443	858	240	34488
HMPREF1120_07253	420	503	947	1344	1945	1899	973	1325	467	979	3430	789	334	484	107	15946
HMPREF1120_07252	1967	4306	3228	1241	2599	2241	1926	4484	2462	1708	3044	1841	420	123	153	31743
HMPREF1120_07251	1567	2041	2072	783	904	1220	1101	737	2090	805	1351	842	53	136	67	15769
HMPREF1120_07250	4406	1741	2293	14	25	523	1803	1008	1081	127	214	10	23	16	23	13307
HMPREF1120_07249	7767	4086	3965	377	724	477	2775	1849	2882	163	403	279	61	272	59	26139
HMPREF1120_07248	7295	5088	4461	1737	4420	3341	1672	2140	7839	4259	5671	1749	1097	1557	605	52931
HMPREF1120_07247	4380	5934	6426	2569	2731	2988	955	1425	5695	4183	6063	3036	1822	1254	596	50057
HMPREF1120_07246	2780	4954	4588	2182	5729	1958	1075	1107	2150	2291	4998	3314	1818	999	552	40495
HMPREF1120_07245	0	0	0	0	0	0	0	0	0	1	1	0	0	0	0	2
HMPREF1120_07244	998	1780	1613	2090	1974	6479	2609	3937	1630	5075	5454	3824	545	370	133	38511
HMPREF1120_07243	19	8	14	126	122	33	11	10	15	141	132	82	3	74	54	844
HMPREF1120_07240	113	1540	1475	248	79	1030	350	149	344	630	751	1809	431	528	324	9801
HMPREF1120_07239	529	2773	2251	1058	1395	709	517	153	1112	362	1373	8	202	77	73	12592
HMPREF1120_07238	779	2254	2233	67	819	649	467	723	1169	292	479	245	65	0	53	10294
HMPREF1120_07237	3173	5631	3996	1053	464	3086	5269	6812	4363	2426	2676	1816	696	672	308	42441
HMPREF1120_07236	845	1204	945	487	54	807	849	1122	971	1094	1297	106	233	234	119	10367
HMPREF1120_07235	836	1121	1001	1724	2999	951	561	844	654	1330	5059	3214	2169	919	439	23821
HMPREF1120_07234	1478	2940	2957	1695	2231	1753	1226	2147	2189	2197	3958	2243	1137	1420	395	29966
HMPREF1120_07232	1805	3456	3551	7843	10899	9620	3524	5573	2726	11292	21189	8897	2005	1880	562	94822
HMPREF1120_07231	21	6	14	1	0	0	0	0	1	15	103	1	39	12	0	213
HMPREF1120_07229	756	2317	2397	7267	14706	2080	1946	1994	2045	4317	19778	4892	5399	2397	1025	73316
HMPREF1120_07228	917	1261	1580	1855	5130	1388	771	610	398	719	2726	1560	375	514	247	20051
HMPREF1120_07227	10025	8898	9339	4564	3328	6237	12920	13113	12686	8476	7475	7255	8942	4043	2894	120195
HMPREF1120_07226	1094	2310	1727	4905	5083	11673	572	1133	796	5870	21301	4906	2379	1066	540	65355
HMPREF1120_07225	7026	3994	2786	5423	7367	11806	533	401	2346	1014	17029	3250	3873	2487	569	69904
HMPREF1120_07224	3075	846	1065	1567	1264	3758	81	0	1440	1152	4208	65	291	296	37	19145
HMPREF1120_07223	366	1022	893	454	90	263	485	631	492	864	786	2391	207	314	55	9313
HMPREF1120_07222	1630	1030	1357	999	2998	1809	405	125	504	2609	3502	1582	1526	868	480	21424
HMPREF1120_07221	367	1420	1487	732	181	1527	881	835	622	459	1035	47	468	523	122	10706
HMPREF1120_07220	275	1182	855	154	27	354	903	1457	765	174	434	430	114	22	30	7176
HMPREF1120_07219	3026	2071	2683	2771	5342	1951	872	203	2100	2087	4074	3690	2284	1401	552	35107
HMPREF1120_07218	2340	2836	2991	17552	24506	6692	1352	1518	2595	6996	34547	11140	3332	2679	1146	122222
HMPREF1120_07217	188	378	371	2153	1493	3817	366	396	375	1977	2938	2035	659	620	282	18048
HMPREF1120_07216	23916	10084	8671	3106	1489	2174	6309	5632	3468	3852	4135	1223	979	774	371	76183
HMPREF1120_07215	52229	14801	17546	1031	2867	2297	9923	7195	11084	4141	3199	1014	1413	1121	400	130261
HMPREF1120_07214	793	2397	2995	604	854	648	914	1350	2468	491	2516	1293	84	20	22	17449
HMPREF1120_07213	2	48	46	3	2	0	30	3	12	3	7	1	0	0	0	157
HMPREF1120_07212	78	515	342	24	329	5	664	74	160	26	131	0	0	0	0	2348
HMPREF1120_07211	841	1146	1353	20	509	67	711	575	753	213	215	11	51	22	26	6513
HMPREF1120_07210	6261	3280	3631	220	570	748	4469	6159	4608	459	391	552	315	124	84	31871
HMPREF1120_07209	3084	8316	8177	748	2354	4636	3884	2883	5929	3717	2412	2147	965	815	398	50465
HMPREF1120_07208	984	809	1016	191	312	466	383	185	317	111	213	4	822	284	139	6236
HMPREF1120_07207	5879	12356	12246	3342	3422	5845	10465	19055	6384	4701	8303	6662	2346	1757	721	103484
HMPREF1120_07206	5723	5663	4515	563	625	1937	4111	5092	3462	1370	2490	1659	427	399	141	38177
HMPREF1120_07205	1104	1137	1360	230	172	111	1448	747	1084	197	198	960	171	136	28	9083
HMPREF1120_07204	3486	4987	4996	2586	3831	4374	3046	3218	3127	2342	3831	2646	1999	2043	575	47087
HMPREF1120_07203	6561	10237	13009	5494	4134	8053	5491	5615	6369	7530	9647	7754	13134	6154	3924	113106
HMPREF1120_07202	476	2331	1770	42	1038	752	611	1078	1464	447	426	100	162	306	24	11027
HMPREF1120_07201	653	1235	1549	48	8	270	631	54	1060	340	251	287	18	109	45	6558
HMPREF1120_07200	3945	3832	2590	889	1408	4491	3432	6527	5008	3150	3268	3075	1199	895	367	44076
HMPREF1120_07199	1354	2054	2567	3282	4323	3666	2941	4439	2026	3927	7652	5101	875	1159	362	45728
HMPREF1120_07198	4008	3456	3581	1884	2315	2030	2386	3985	5548	2699	3146	2344	595	1512	311	39800
HMPREF1120_07197	7775	19966	18019	78505	122080	65598	6497	15123	11233	82688	212020	77242	26080	34399	9390	786615
HMPREF1120_07196	1174	480	762	828	1028	156	339	120	710	415	702	46	101	108	23	6992
HMPREF1120_07195	3403	5075	3613	4000	6508	9246	5637	9145	5534	6657	8806	6353	2712	4330	950	81969
HMPREF1120_07194	7072	7036	7818	2018	3912	3038	3698	2485	7009	4811	5549	950	1785	2103	581	59865
HMPREF1120_07193	2419	3660	4532	1567	2678	977	1478	1640	2239	2128	3748	1493	1219	667	271	30716
HMPREF1120_07192	168	659	578	1906	2861	1786	475	594	272	2246	3946	3011	370	595	219	19686
HMPREF1120_07191	219	653	811	4038	6083	4602	171	88	394	6416	12411	2654	3287	2649	1374	45850
HMPREF1120_07190	130	38	46	48	11	151	64	69	48	5	145	12	39	1	13	820
HMPREF1120_07189	1523	1856	2304	3615	3591	8141	1457	3402	1294	5299	8462	4046	3092	1730	919	50731
HMPREF1120_07188	814	929	1199	5092	1910	3652	1555	4719	488	1640	7337	5206	2128	1026	324	38019
HMPREF1120_07187	997	1144	1565	586	1021	601	847	843	773	499	1284	124	382	155	108	10929
HMPREF1120_07186	563	1097	1568	1005	1030	843	622	463	773	785	2038	1138	531	256	88	12800
HMPREF1120_07185	134	160	126	204	99	305	127	173	70	314	705	13	123	113	81	2747
HMPREF1120_07180	4023	4758	3945	916	840	1213	3871	6023	4178	2303	2091	1269	275	642	237	36584
HMPREF1120_07179	1650	6845	5339	8200	9959	13775	4194	7431	4715	18268	21775	8685	1731	2427	617	115611
HMPREF1120_07178	6268	13014	10022	598	2502	1905	4602	8572	3770	2138	5121	1389	2422	1740	503	64566
HMPREF1120_07177	6844	4882	6459	1841	2490	4337	3189	3628	6719	3869	3414	4474	1474	2033	714	56367
HMPREF1120_07176	78	515	388	360	1310	591	135	2	90	638	1084	2344	743	1857	332	10467
HMPREF1120_07175	78	227	187	94	16	320	368	519	51	118	231	113	33	18	14	2387
HMPREF1120_07174	4381	6524	5352	1315	807	1293	941	1654	4194	1499	893	1037	801	1352	525	32568
HMPREF1120_07173	1707	2147	2176	3248	2208	6295	3701	7852	2980	6377	11446	8631	4342	3340	1216	67666
HMPREF1120_07172	7452	9705	11429	1455	1567	2991	1470	1062	5533	2402	2511	1785	1079	339	664	51444
HMPREF1120_07171	1304	4468	4510	2676	1464	3238	2642	3714	1447	2644	4825	3824	3112	1857	855	42580
HMPREF1120_07170	821	4913	5105	1274	3817	1682	1165	554	1550	2822	2865	3069	1469	2086	778	33970
HMPREF1120_07169	6488	8163	6693	4462	5156	6862	4074	6760	7343	11068	9670	9624	2334	2531	926	92154
HMPREF1120_07168	50	144	114	134	1040	923	224	266	468	1005	996	1489	140	168	40	7201
HMPREF1120_07167	661	2815	2693	392	490	861	407	600	1005	411	1062	1101	196	396	92	13182
HMPREF1120_07166	4036	6822	6459	4345	7402	5365	3237	2736	5391	7099	11410	7252	4761	4818	1767	82900
HMPREF1120_07165	1786	2352	2767	1034	650	2476	2901	4754	2055	2432	4071	4184	502	281	70	32315
HMPREF1120_07164	3715	2435	2713	1181	534	1322	1784	1879	3470	3112	3711	1601	470	589	205	28721
HMPREF1120_07163	938	1364	1665	1427	3030	1487	584	209	1490	2446	3595	1843	1370	1292	402	23142
HMPREF1120_07162	2056	5123	4792	1267	1556	1856	1916	2240	3584	2114	5255	2348	667	315	232	35321
HMPREF1120_07161	3220	4093	3646	4227	9311	15953	2490	3580	5253	3877	7424	3495	3926	1998	1462	73955
HMPREF1120_07160	3463	4077	3614	2890	3322	2083	2751	2919	2352	2056	4156	658	2515	868	384	38108
HMPREF1120_07159	2171	3316	2628	706	631	1731	1780	4288	1829	1216	2163	754	238	600	208	24259
HMPREF1120_07158	4080	6454	6695	1642	2336	2512	3491	5409	3385	1953	1986	1240	533	1174	562	43452
HMPREF1120_07157	67	304	351	495	1146	2310	121	645	200	1785	1713	1513	733	668	305	12356
HMPREF1120_07156	1291	2093	2037	3771	6060	4855	1572	2744	1708	5925	9403	4766	2041	1969	601	50836
HMPREF1120_07155	800	4704	4221	9442	9494	20512	2150	2713	1511	7148	22079	8991	16402	4816	2503	117486
HMPREF1120_07154	6998	12742	12664	6284	7658	18626	9272	11607	9373	14224	15037	12202	4157	5069	2221	148134
HMPREF1120_07153	9287	5870	5256	4421	8975	5205	2238	2249	7089	8870	11841	5136	2858	2474	800	82569
HMPREF1120_07152	353	416	489	247	5	44	705	995	535	14	89	3	7	0	1	3903
HMPREF1120_07151	1767	10556	8300	12744	28399	24210	2574	5991	5470	22408	24965	22518	11369	11582	6090	198943
HMPREF1120_07149	4631	2741	2254	802	924	1674	2849	4172	4800	3257	2107	3137	495	761	231	34835
HMPREF1120_07148	3262	2711	3085	2716	2317	5424	4090	6530	1831	4388	4309	3791	1404	1423	650	47931
HMPREF1120_07147	694	1624	1799	468	191	597	321	236	612	266	349	554	45	117	54	7927
HMPREF1120_07146	322	1055	997	578	1556	656	325	664	690	1642	1475	1092	1631	572	271	13526
HMPREF1120_07145	2855	4243	4451	2303	2221	3463	3312	3774	5374	5649	5682	5272	1128	1488	508	51723
HMPREF1120_07144	21976	12830	13494	7691	11033	9943	7148	11741	16471	15599	17838	12035	3452	3809	1857	166917
HMPREF1120_07143	3317	2774	2600	1386	1086	1762	2851	6149	4553	2408	2564	2401	425	391	180	34847
HMPREF1120_07142	753	1654	1447	1090	1286	2938	1398	2239	1247	1435	2040	2321	360	260	108	20576
HMPREF1120_07141	908	3136	2970	617	1619	3555	1222	3041	2117	2899	3096	2215	1045	1356	264	30060
HMPREF1120_07140	6070	5302	5674	1575	3271	1728	1750	1790	7207	2755	4113	1457	1058	897	381	45028
HMPREF1120_07139	2614	3130	3401	911	393	2271	1430	798	3944	3346	2499	1803	378	659	130	27707
HMPREF1120_07138	757	2377	2215	2394	2842	2017	1552	1437	2193	2216	3188	1997	1130	969	421	27705
HMPREF1120_07137	386	2157	1857	209	226	136	270	273	760	184	335	4	32	126	60	7015
HMPREF1120_07136	1947	4473	4414	1558	1046	2890	1619	2375	2344	2653	3221	2022	3623	960	736	35881
HMPREF1120_07135	647	1558	1798	167	738	394	608	151	814	403	725	899	499	357	123	9881
HMPREF1120_07134	594	1606	1820	159	102	299	505	670	752	283	441	224	117	134	45	7751
HMPREF1120_07133	72	50	112	5	7	1	74	0	33	20	1	1	0	1	6	383
HMPREF1120_07132	5	5	10	13	6	3	0	0	5	7	39	2	0	0	0	95
HMPREF1120_07131	1608	42693	42139	3060	3315	1379	4263	2478	6957	944	4970	1205	40	824	223	116098
HMPREF1120_07130	1447	14418	12202	15821	23987	10408	2746	7017	3371	15253	36364	15283	10454	11378	5550	185699
HMPREF1120_07129	6404	89313	96202	50520	52191	16954	9477	13334	7863	21246	65678	32416	3845	22411	5625	493479
HMPREF1120_07128	148	857	577	74	764	329	525	196	213	228	537	148	135	94	13	4838
[truncated: 7,336 more rows]

## Sheet: functionalAnnotation
HMPREF1120_00012	497	Cazy	CE14	8	353	2e-07
HMPREF1120_00024	533	Cazy	CE14	143	257	4e-06
HMPREF1120_00029	669	Cazy	GH43	178	462	5e-19
HMPREF1120_00037	661	Cazy	CE11	181	546	3e-29
HMPREF1120_00053	509	Cazy	GH78	52	500	7e-29
HMPREF1120_00070	1556	Cazy	GH13	10	1523	0
HMPREF1120_00086	613	Cazy	CE14	97	486	2e-19
HMPREF1120_00089	985	Cazy	GH18	22	285	1e-20
HMPREF1120_00099	452	Cazy	GH23	57	338	0.0003
HMPREF1120_00113	370	Cazy	GH76	8	369	2e-44
HMPREF1120_00120	751	Cazy	GH47	120	655	0
HMPREF1120_00129	1499	Cazy	CE0	643	843	0.0004
HMPREF1120_00132	703	Cazy	GH18	287	545	2e-16
HMPREF1120_00143	1133	Cazy	GH47	9	376	6e-22
HMPREF1120_00160	375	Cazy	GH18	101	145	0.0008
HMPREF1120_00167	485	Cazy	GH78	33	460	1e-24
HMPREF1120_00173	596	Cazy	AA1	18	532	5e-177
HMPREF1120_00175	702	Cazy	GH18	5	218	6e-13
HMPREF1120_00179	583	Cazy	GH4	100	559	4e-11
HMPREF1120_00195	213	Cazy	GH2	7	59	2e-14
HMPREF1120_00199	797	Cazy	AA1	199	779	0
HMPREF1120_00225	476	Cazy	GH125	25	72	0.0001
HMPREF1120_00228	355	Cazy	GH13	185	261	3e-13
HMPREF1120_00241	463	Cazy	GH76	11	463	5e-122
HMPREF1120_00246	1028	Cazy	GH16	193	476	2e-25
HMPREF1120_00254	504	Cazy	GH13	7	68	1e-05
HMPREF1120_00283	439	Cazy	GH93	82	334	2e-12
HMPREF1120_00304	572	Cazy	AA3	47	433	6e-19
HMPREF1120_00305	557	Cazy	CE14	87	237	0.0004
HMPREF1120_00312	677	Cazy	AA3	142	495	3e-32
HMPREF1120_00339	497	Cazy	GH13	324	407	0.001
HMPREF1120_00343	730	Cazy	GH16	216	414	8e-14
HMPREF1120_00359	571	Cazy	CE14	56	432	7e-20
HMPREF1120_00363	319	Cazy	GH103	37	293	3e-20
HMPREF1120_00374	1469	Cazy	GH125	1079	1121	5e-05
HMPREF1120_00378	593	Cazy	AA4	122	364	6e-15
HMPREF1120_00385	525	Cazy	GH18	104	285	1e-10
HMPREF1120_00387	803	Cazy	GH13	11	796	0
HMPREF1120_00400	316	Cazy	CE7	59	274	5e-07
HMPREF1120_00420	477	Cazy	GH5	1	468	0
HMPREF1120_00424	351	Cazy	GH18	1	202	8e-33
HMPREF1120_00431	459	Cazy	GH55	126	400	1e-25
HMPREF1120_00434	457	Cazy	CE3	145	401	4e-17
HMPREF1120_00439	320	Cazy	GH92	45	317	7e-09
HMPREF1120_00448	480	Cazy	AA12	14	429	2e-116
HMPREF1120_00449	753	Cazy	CE0	548	729	0.0006
HMPREF1120_00453	976	Cazy	GH36	19	975	0
HMPREF1120_00475	947	Cazy	GH47	5	590	7e-74
HMPREF1120_00481	466	Cazy	GH16	20	460	0
HMPREF1120_00483	361	Cazy	GH76	4	361	2e-51
HMPREF1120_00492	550	Cazy	CE11	100	471	1e-27
HMPREF1120_00499	823	Cazy	GH47	4	823	0
HMPREF1120_00506	423	Cazy	GH18	69	362	2e-52
HMPREF1120_00515	240	Cazy	GH13	6	75	0.0001
HMPREF1120_00525	482	Cazy	GH27	23	482	2e-133
HMPREF1120_00534	446	Cazy	GH43	37	432	8e-40
HMPREF1120_00547	306	Cazy	GH17	1	306	7e-96
HMPREF1120_00550	231	Cazy	GH18	13	194	2e-46
HMPREF1120_00552	620	Cazy	AA3	28	617	4e-99
HMPREF1120_00556	219	Cazy	GH47	21	129	4e-07
HMPREF1120_00572	999	Cazy	GH18	38	268	2e-16
HMPREF1120_00583	835	Cazy	CE11	391	770	8e-26
HMPREF1120_00598	1280	Cazy	GH4	10	609	2e-46
HMPREF1120_00610	1179	Cazy	GH18	740	980	1e-07
HMPREF1120_00615	528	Cazy	CE6	57	479	2e-36
HMPREF1120_00616	390	Cazy	AA2	18	379	7e-135
HMPREF1120_00618	509	Cazy	GH78	54	378	8e-22
HMPREF1120_00619	632	Cazy	GH4	135	621	2e-08
HMPREF1120_00619	422	Cazy	GH4	1	411	8e-05
HMPREF1120_00627	427	Cazy	GH16	8	369	1e-91
HMPREF1120_00631	614	Cazy	GH79	16	533	1e-147
HMPREF1120_00634	814	Cazy	GH23	328	500	1e-05
HMPREF1120_00647	217	Cazy	AA5	35	217	5e-58
HMPREF1120_00648	294	Cazy	AA5	1	292	3e-77
HMPREF1120_00651	633	Cazy	CE11	159	533	2e-21
HMPREF1120_00681	238	Cazy	GH77	58	113	0.0008
HMPREF1120_00685	1151	Cazy	GH18	884	1111	5e-07
HMPREF1120_00689	356	Cazy	GH93	7	353	3e-29
HMPREF1120_00691	491	Cazy	GH18	201	403	7e-12
HMPREF1120_00701	197	Cazy	GH47	1	94	4e-09
HMPREF1120_00705	410	Cazy	GH78	73	405	4e-67
HMPREF1120_00713	390	Cazy	GH32	124	350	3e-06
HMPREF1120_00716	396	Cazy	PL4	6	215	7e-38
HMPREF1120_00724	1196	Cazy	GH78	304	780	6e-12
HMPREF1120_00728	586	Cazy	GH4	200	485	2e-10
HMPREF1120_00741	485	Cazy	GH1	10	484	0
HMPREF1120_00755	199	Cazy	GH9	32	186	3e-15
HMPREF1120_00766	293	Cazy	GH92	70	284	0.001
HMPREF1120_00768	149	Cazy	GH51	45	67	8e-05
HMPREF1120_00778	807	Cazy	GH16	33	366	1e-75
HMPREF1120_00787	369	Cazy	GH13	8	68	1e-09
HMPREF1120_00789	250	Cazy	GH92	15	248	3e-15
HMPREF1120_00809	556	Cazy	GH4	190	535	4e-08
HMPREF1120_00815	213	Cazy	CE8	2	187	2e-08
HMPREF1120_00829	666	Cazy	GH18	339	590	3e-06
HMPREF1120_00831	340	Cazy	GH76	4	338	3e-15
HMPREF1120_00836	367	Cazy	AA9	5	365	1e-109
HMPREF1120_00842	349	Cazy	GH76	18	349	7e-05
HMPREF1120_00858	353	Cazy	GH73	69	352	4e-06
HMPREF1120_00859	205	Cazy	GH47	13	96	0.0002
HMPREF1120_00876	257	Cazy	GH13	12	96	0.0001
HMPREF1120_00884	307	Cazy	GH92	134	298	0.0001
HMPREF1120_00898	457	Cazy	GH23	124	442	2e-05
HMPREF1120_00929	1286	Cazy	GH13	536	983	3e-26
HMPREF1120_00934	552	Cazy	GH27	358	449	9e-05
HMPREF1120_00935	408	Cazy	GH93	21	402	2e-48
HMPREF1120_00946	370	Cazy	GH0	3	145	9e-10
HMPREF1120_00949	774	Cazy	GH32	210	773	1e-91
HMPREF1120_00952	401	Cazy	AA3	15	389	1e-29
HMPREF1120_00953	349	Cazy	AA3	17	145	1e-06
HMPREF1120_00957	684	Cazy	GH45	540	663	2e-05
HMPREF1120_00966	481	Cazy	GH36	78	254	6e-17
HMPREF1120_00970	225	Cazy	GH28	36	215	6e-12
HMPREF1120_00972	905	Cazy	GH13	19	727	1e-39
HMPREF1120_00994	239	Cazy	AA2	123	200	0.0003
HMPREF1120_00995	438	Cazy	GH18	127	282	0.0002
HMPREF1120_01028	931	Cazy	CE11	88	469	3e-31
HMPREF1120_01034	395	Cazy	GH17	8	122	5e-08
HMPREF1120_01048	569	Cazy	GH20	258	567	6e-05
HMPREF1120_01052	1794	Cazy	GH18	1319	1525	2e-13
HMPREF1120_01077	492	Cazy	GH78	41	461	1e-22
HMPREF1120_01112	361	Cazy	GH95	79	211	1e-08
HMPREF1120_01113	632	Cazy	GH78	15	390	2e-06
HMPREF1120_01114	487	Cazy	GH78	27	377	2e-13
HMPREF1120_01125	831	Cazy	CE11	189	345	2e-09
HMPREF1120_01129	1034	Cazy	CE8	516	775	3e-08
HMPREF1120_01133	576	Cazy	CE14	29	411	4e-16
HMPREF1120_01135	621	Cazy	GH78	97	442	3e-15
HMPREF1120_01148	680	Cazy	CE14	50	374	9e-05
HMPREF1120_01167	516	Cazy	CE8	10	166	2e-06
HMPREF1120_01185	529	Cazy	GH16	125	516	7e-152
HMPREF1120_01195	694	Cazy	GH47	19	453	4e-07
HMPREF1120_01202	544	Cazy	CE14	73	183	5e-05
HMPREF1120_01219	278	Cazy	GH17	8	119	4e-07
HMPREF1120_01224	838	Cazy	GH3	10	741	0
HMPREF1120_01231	212	Cazy	GH47	5	95	6e-15
HMPREF1120_01235	813	Cazy	GH43	202	449	5e-16
HMPREF1120_01242	1257	Cazy	GH18	198	342	2e-16
HMPREF1120_01253	1366	Cazy	CE8	139	305	7e-05
HMPREF1120_01259	851	Cazy	GH128	583	842	7e-31
HMPREF1120_01264	864	Cazy	CE11	54	414	2e-30
HMPREF1120_01280	276	Cazy	GH92	150	272	6e-06
HMPREF1120_01290	540	Cazy	GH36	69	147	0.0001
HMPREF1120_01297	685	Cazy	GH17	303	401	1e-09
HMPREF1120_01299	757	Cazy	AA2	56	428	4e-18
HMPREF1120_01328	662	Cazy	GH5	210	605	8e-22
HMPREF1120_01339	767	Cazy	GH18	467	637	5e-11
HMPREF1120_01351	740	Cazy	PL0	19	664	1e-175
HMPREF1120_01360	703	Cazy	AA3	43	631	6e-168
HMPREF1120_01374	577	Cazy	GH125	41	571	0
HMPREF1120_01375	327	Cazy	CE8	26	308	3e-11
HMPREF1120_01389	479	Cazy	GH73	288	435	0.0005
HMPREF1120_01392	377	Cazy	GH36	78	187	0.001
HMPREF1120_01421	213	Cazy	GH47	1	101	3e-16
HMPREF1120_01435	1276	Cazy	CE0	1034	1094	0.0005
HMPREF1120_01440	2018	Cazy	GH4	109	1201	1e-55
HMPREF1120_01443	374	Cazy	GH0	6	364	8e-18
HMPREF1120_01453	518	Cazy	GH125	16	95	0.0005
HMPREF1120_01474	681	Cazy	GH85	3	189	2e-24
HMPREF1120_01480	848	Cazy	GH3	100	838	0
HMPREF1120_01489	600	Cazy	GH13	12	592	0
HMPREF1120_01498	575	Cazy	GH4	32	557	3e-10
HMPREF1120_01514	267	Cazy	GH92	33	266	8e-06
HMPREF1120_01516	267	Cazy	GH92	35	266	2e-11
HMPREF1120_01518	559	Cazy	CE0	65	402	2e-06
HMPREF1120_01527	632	Cazy	GH32	2	631	0
HMPREF1120_01528	531	Cazy	GH78	54	264	9e-10
HMPREF1120_01544	349	Cazy	GH93	2	196	2e-15
HMPREF1120_01556	816	Cazy	GH55	20	813	0
HMPREF1120_01570	103	Cazy	AA5	1	84	6e-10
HMPREF1120_01571	651	Cazy	GH71	353	450	2e-17
HMPREF1120_01575	1463	Cazy	GH18	1037	1323	3e-22
HMPREF1120_01590	641	Cazy	AA1	13	600	0
HMPREF1120_01611	801	Cazy	GH5	156	374	3e-08
HMPREF1120_01614	649	Cazy	GH16	14	647	0
HMPREF1120_01625	383	Cazy	CE0	3	378	5e-119
HMPREF1120_01629	427	Cazy	GH16	126	359	1e-08
HMPREF1120_01644	414	Cazy	GH72	7	142	1e-09
HMPREF1120_01648	1140	Cazy	GH2	17	988	0
HMPREF1120_01649	453	Cazy	GH132	1	451	2e-110
HMPREF1120_01655	269	Cazy	GH92	60	269	3e-15
HMPREF1120_01663	316	Cazy	GH36	7	181	1e-09
HMPREF1120_01664	500	Cazy	GH55	285	459	3e-05
HMPREF1120_01682	443	Cazy	GH72	1	419	1e-131
HMPREF1120_01691	918	Cazy	GH18	523	720	9e-16
HMPREF1120_01694	490	Cazy	GH1	16	488	3e-138
HMPREF1120_01696	651	Cazy	CE11	29	443	4e-27
HMPREF1120_01706	307	Cazy	GH99	5	187	3e-12
HMPREF1120_01707	789	Cazy	GH31	1	714	0
HMPREF1120_01709	605	Cazy	GH72	329	428	3e-05
HMPREF1120_01729	532	Cazy	CE14	80	402	2e-09
HMPREF1120_01731	292	Cazy	GH92	43	292	2e-06
HMPREF1120_01744	1209	Cazy	GH75	1071	1134	8e-05
HMPREF1120_01745	510	Cazy	CE9	9	73	2e-05
HMPREF1120_01763	445	Cazy	GH72	3	445	6e-180
HMPREF1120_01776	400	Cazy	CE11	27	378	5e-56
HMPREF1120_01791	800	Cazy	CE4	448	608	1e-07
HMPREF1120_01792	194	Cazy	GH17	22	165	8e-17
HMPREF1120_01800	366	Cazy	GH93	7	214	3e-16
HMPREF1120_01800	300	Cazy	CE0	1	204	2e-08
HMPREF1120_01816	136	Cazy	GH30	2	30	0.0002
HMPREF1120_01831	573	Cazy	GH16	31	337	3e-80
HMPREF1120_01834	622	Cazy	GH18	263	480	2e-09
HMPREF1120_01848	551	Cazy	CE14	70	257	0.0005
HMPREF1120_01850	366	Cazy	GH43	1	365	1e-143
HMPREF1120_01851	375	Cazy	CE5	16	243	1e-82
HMPREF1120_01855	158	Cazy	GH17	5	154	2e-23
HMPREF1120_01868	151	Cazy	GH17	24	137	4e-18
HMPREF1120_01875	522	Cazy	AA7	22	515	7e-33
HMPREF1120_01877	381	Cazy	GH36	186	355	5e-11
HMPREF1120_01883	416	Cazy	GH18	29	220	1e-12
HMPREF1120_01884	408	Cazy	AA9	161	337	0.0005
HMPREF1120_01909	327	Cazy	CE3	28	246	2e-20
HMPREF1120_01911	254	Cazy	CE4	9	247	9e-73
HMPREF1120_01919	526	Cazy	GH47	136	349	1e-36
HMPREF1120_01924	673	Cazy	CE11	89	498	4e-22
HMPREF1120_01928	921	Cazy	GH13	8	126	2e-05
HMPREF1120_01929	659	Cazy	GH13	13	628	0
HMPREF1120_01940	707	Cazy	CE6	187	643	4e-34
HMPREF1120_01942	407	Cazy	GH10	74	405	2e-109
HMPREF1120_01945	480	Cazy	CE11	51	402	4e-42
HMPREF1120_01955	585	Cazy	AA3	14	579	6e-115
HMPREF1120_01963	443	Cazy	GH43	13	333	1e-51
HMPREF1120_01986	870	Cazy	GH18	305	565	7e-17
HMPREF1120_01997	414	Cazy	GH18	35	246	6e-16
HMPREF1120_02004	207	Cazy	GH47	14	98	5e-06
HMPREF1120_02008	541	Cazy	CE14	93	249	2e-05
HMPREF1120_02010	556	Cazy	CE11	60	453	7e-26
HMPREF1120_02012	485	Cazy	GH78	35	480	4e-19
HMPREF1120_02021	871	Cazy	GH18	518	750	9e-13
HMPREF1120_02025	583	Cazy	GH43	1	89	9e-24
HMPREF1120_02028	179	Cazy	GH36	2	78	2e-11
HMPREF1120_02034	1263	Cazy	CE0	1020	1233	1e-07
HMPREF1120_02047	525	Cazy	GH0	3	261	1e-15
HMPREF1120_02064	522	Cazy	GH78	69	501	6e-17
HMPREF1120_02067	506	Cazy	GH78	12	454	2e-51
HMPREF1120_02098	314	Cazy	PL1	2	303	1e-17
HMPREF1120_02104	505	Cazy	GH78	1	254	1e-11
HMPREF1120_02115	491	Cazy	GH95	158	244	1e-08
HMPREF1120_02127	332	Cazy	CE12	6	193	2e-06
HMPREF1120_02130	559	Cazy	CE6	7	518	9e-29
HMPREF1120_02132	527	Cazy	GH78	66	246	1e-05
HMPREF1120_02173	523	Cazy	GH78	61	486	3e-12
HMPREF1120_02205	293	Cazy	GH92	80	286	2e-08
HMPREF1120_02226	385	Cazy	GH16	24	338	6e-70
HMPREF1120_02245	328	Cazy	GH20	151	289	0.0001
HMPREF1120_02251	613	Cazy	GH18	172	597	2e-66
HMPREF1120_02257	364	Cazy	GH65	15	239	1e-07
HMPREF1120_02271	661	Cazy	GH18	323	383	0.0003
HMPREF1120_02277	398	Cazy	GH36	62	237	2e-05
HMPREF1120_02281	608	Cazy	AA7	70	228	1e-10
HMPREF1120_02299	314	Cazy	GH92	101	303	1e-08
HMPREF1120_02302	454	Cazy	GH93	1	448	2e-162
HMPREF1120_02312	415	Cazy	CE0	155	283	0.0001
HMPREF1120_02318	364	Cazy	GH76	23	354	2e-19
HMPREF1120_02333	681	Cazy	GH18	16	657	5e-132
HMPREF1120_02334	320	Cazy	GH18	1	305	2e-93
HMPREF1120_02343	679	Cazy	GH18	279	551	2e-49
HMPREF1120_02347	890	Cazy	GH73	348	537	2e-07
HMPREF1120_02356	363	Cazy	GH0	44	217	7e-07
HMPREF1120_02360	515	Cazy	GH78	41	409	2e-14
HMPREF1120_02363	436	Cazy	GH18	267	411	3e-05
HMPREF1120_02363	436	Cazy	GH18	267	411	3e-05
HMPREF1120_02367	331	Cazy	GH1	5	183	2e-13
HMPREF1120_02373	454	Cazy	GH16	11	326	5e-107
HMPREF1120_02375	575	Cazy	CE14	80	448	6e-17
HMPREF1120_02377	679	Cazy	GH18	341	588	8e-05
HMPREF1120_02382	676	Cazy	GH43	27	676	2e-112
HMPREF1120_02385	318	Cazy	GH20	27	318	8e-76
HMPREF1120_02411	290	Cazy	CE0	6	288	9e-70
HMPREF1120_02413	635	Cazy	CE14	81	443	7e-26
HMPREF1120_02416	382	Cazy	GH20	69	366	3e-44
HMPREF1120_02433	574	Cazy	CE14	55	449	5e-17
HMPREF1120_02436	839	Cazy	GH67	12	839	0
HMPREF1120_02451	265	Cazy	GH92	146	263	2e-07
HMPREF1120_02462	1132	Cazy	GH47	22	1131	0
HMPREF1120_02463	470	Cazy	GH43	300	425	7e-19
HMPREF1120_02466	337	Cazy	GH12	38	312	4e-39
HMPREF1120_02481	512	Cazy	CE14	71	393	2e-10
HMPREF1120_02483	426	Cazy	GH18	129	273	2e-08
HMPREF1120_02488	661	Cazy	CE0	91	296	0.0002
HMPREF1120_02491	317	Cazy	GH13	37	103	1e-09
HMPREF1120_02509	245	Cazy	GH92	122	243	5e-07
HMPREF1120_02511	268	Cazy	GH92	55	268	1e-12
HMPREF1120_02524	345	Cazy	GH92	176	339	1e-10
HMPREF1120_02527	797	Cazy	GH28	58	704	9e-55
HMPREF1120_02538	672	Cazy	GH18	313	501	1e-10
HMPREF1120_02540	550	Cazy	AA4	118	322	2e-15
HMPREF1120_02553	344	Cazy	CE8	26	322	1e-08
HMPREF1120_02602	409	Cazy	GH2	32	274	5e-07
HMPREF1120_02603	514	Cazy	GH78	56	511	2e-11
HMPREF1120_02621	208	Cazy	GH47	20	110	2e-08
HMPREF1120_02628	615	Cazy	CE14	78	454	2e-14
HMPREF1120_02631	387	Cazy	GH32	11	382	1e-07
HMPREF1120_02637	300	Cazy	GH3	25	109	8e-09
HMPREF1120_02644	395	Cazy	GH76	24	393	3e-08
HMPREF1120_02652	628	Cazy	GH43	132	468	8e-19
HMPREF1120_02655	590	Cazy	CE14	155	463	4e-06
HMPREF1120_02687	798	Cazy	GH71	413	611	7e-06
HMPREF1120_02697	352	Cazy	GH2	109	350	6e-68
HMPREF1120_02703	771	Cazy	GH16	7	280	2e-64
HMPREF1120_02708	441	Cazy	AA9	107	216	5e-06
HMPREF1120_02712	623	Cazy	AA4	131	595	1e-16
HMPREF1120_02719	506	Cazy	CE14	71	227	0.0002
HMPREF1120_02727	281	Cazy	GH92	167	280	1e-08
HMPREF1120_02733	1030	Cazy	GH3	270	888	0
HMPREF1120_02740	374	Cazy	GH27	48	260	5e-14
HMPREF1120_02741	899	Cazy	GH47	221	288	8e-05
HMPREF1120_02749	360	Cazy	GH16	101	359	2e-86
HMPREF1120_02752	572	Cazy	GH13	297	461	0.0002
HMPREF1120_02753	165	Cazy	AA1	1	120	6e-29
HMPREF1120_02754	418	Cazy	AA1	7	388	2e-94
HMPREF1120_02759	392	Cazy	GH43	3	390	7e-108
HMPREF1120_02775	314	Cazy	GH20	117	314	3e-06
HMPREF1120_02781	320	Cazy	GH0	3	173	5e-07
HMPREF1120_02783	495	Cazy	GH78	47	484	1e-20
HMPREF1120_02787	627	Cazy	GH1	11	620	0
HMPREF1120_02805	204	Cazy	AA6	1	203	2e-75
HMPREF1120_02809	573	Cazy	GH78	75	531	9e-129
HMPREF1120_02813	720	Cazy	GH18	478	598	2e-06
HMPREF1120_02828	646	Cazy	AA1	13	618	6e-152
HMPREF1120_02829	420	Cazy	GH0	6	239	1e-05
HMPREF1120_02832	983	Cazy	GH5	529	959	1e-52
HMPREF1120_02836	615	Cazy	GH18	42	534	1e-95
HMPREF1120_02838	353	Cazy	GH92	84	287	2e-15
HMPREF1120_02845	936	Cazy	GH13	40	127	2e-15
HMPREF1120_02868	197	Cazy	GH13	19	194	2e-43
HMPREF1120_02869	773	Cazy	CE14	290	423	4e-08
HMPREF1120_02875	267	Cazy	GH0	53	262	2e-50
HMPREF1120_02884	252	Cazy	GH47	10	108	8e-09
HMPREF1120_02889	114	Cazy	GH38	17	112	3e-09
HMPREF1120_02890	738	Cazy	CE0	467	672	2e-06
HMPREF1120_02898	312	Cazy	GH130	26	295	8e-09
HMPREF1120_02908	335	Cazy	GH13	20	91	0.0004
HMPREF1120_02910	404	Cazy	CE0	214	358	2e-05
HMPREF1120_02925	813	Cazy	CE11	286	634	2e-33
HMPREF1120_02929	367	Cazy	GH93	7	352	2e-33
HMPREF1120_02973	525	Cazy	GH78	65	295	7e-08
HMPREF1120_02975	294	Cazy	GH92	102	281	2e-06
HMPREF1120_02984	582	Cazy	GH4	34	492	2e-10
HMPREF1120_02985	573	Cazy	CE14	57	450	1e-18
HMPREF1120_02990	242	Cazy	GH37	66	229	0.0005
HMPREF1120_02993	1436	Cazy	GH4	544	1426	2e-48
HMPREF1120_03009	620	Cazy	CE14	82	422	0.0008
HMPREF1120_03024	384	Cazy	CE8	84	346	4e-08
HMPREF1120_03029	699	Cazy	GH13	106	694	0
HMPREF1120_03038	494	Cazy	AA1	268	450	5e-08
HMPREF1120_03057	244	Cazy	CE4	8	113	5e-08
HMPREF1120_03066	708	Cazy	GH17	448	708	2e-87
HMPREF1120_03072	305	Cazy	PL4	46	140	6e-05
HMPREF1120_03093	514	Cazy	GH78	59	485	1e-20
HMPREF1120_03095	930	Cazy	GH18	41	236	1e-13
HMPREF1120_03097	462	Cazy	GH76	5	462	7e-130
HMPREF1120_03103	308	Cazy	CE8	23	143	8e-13
HMPREF1120_03105	497	Cazy	GH78	42	473	3e-17
HMPREF1120_03113	285	Cazy	GH92	86	282	5e-08
HMPREF1120_03142	513	Cazy	GH78	58	503	2e-06
HMPREF1120_03144	558	Cazy	CE14	74	224	0.0001
HMPREF1120_03145	483	Cazy	GH0	229	475	1e-49
HMPREF1120_03146	509	Cazy	GH71	38	505	0
HMPREF1120_03147	166	Cazy	GH17	26	136	2e-14
HMPREF1120_03161	524	Cazy	GH78	67	486	2e-21
HMPREF1120_03169	405	Cazy	AA11	20	405	2e-78
HMPREF1120_03193	791	Cazy	GH28	21	63	5e-05
HMPREF1120_03202	711	Cazy	AA5	382	708	6e-48
HMPREF1120_03206	438	Cazy	GH3	6	303	7e-10
HMPREF1120_03221	297	Cazy	GH92	94	293	8e-13
HMPREF1120_03227	657	Cazy	CE14	71	442	2e-10
HMPREF1120_03229	477	Cazy	AA3	1	90	0.0003
HMPREF1120_03242	793	Cazy	GH3	17	781	0
HMPREF1120_03253	492	Cazy	GH78	24	452	2e-36
HMPREF1120_03258	546	Cazy	GH43	22	387	6e-129
HMPREF1120_03273	722	Cazy	GH28	17	93	0.0001
HMPREF1120_03277	640	Cazy	GH57	332	551	2e-14
HMPREF1120_03304	364	Cazy	GH16	2	320	3e-90
HMPREF1120_03318	1386	Cazy	GH18	206	1011	4e-52
HMPREF1120_03332	552	Cazy	GH0	45	82	0.0005
HMPREF1120_03348	250	Cazy	GH92	59	250	1e-09
HMPREF1120_03360	891	Cazy	CE1	200	885	8e-21
HMPREF1120_03380	360	Cazy	GH92	164	358	3e-07
HMPREF1120_03388	899	Cazy	GH28	218	578	8e-11
HMPREF1120_03399	840	Cazy	GH18	14	376	1e-88
HMPREF1120_03427	912	Cazy	GH18	627	777	6e-05
HMPREF1120_03431	335	Cazy	GH92	165	292	2e-07
HMPREF1120_03431	335	Cazy	GH92	165	292	2e-07
HMPREF1120_03439	316	Cazy	GH18	2	316	5e-101
HMPREF1120_03441	482	Cazy	GH28	8	67	0.0002
HMPREF1120_03442	266	Cazy	GH18	47	242	2e-49
HMPREF1120_03443	981	Cazy	GH31	10	969	0
HMPREF1120_03448	502	Cazy	PL1	12	239	2e-09
HMPREF1120_03457	388	Cazy	GH0	16	168	2e-08
HMPREF1120_03458	824	Cazy	GH28	37	433	8e-07
HMPREF1120_03460	510	Cazy	GH13	3	510	0
HMPREF1120_03472	1643	Cazy	GH18	1352	1574	1e-16
HMPREF1120_03475	508	Cazy	GH17	170	265	2e-44
HMPREF1120_03476	1930	Cazy	GH16	847	1640	2e-99
HMPREF1120_03477	545	Cazy	GH72	11	545	0
HMPREF1120_03479	976	Cazy	GH10	649	919	8e-25
HMPREF1120_03486	570	Cazy	GH13	415	497	9e-07
HMPREF1120_03500	712	Cazy	GH28	17	87	0.0001
HMPREF1120_03506	935	Cazy	GH65	661	931	9e-16
HMPREF1120_03506	935	Cazy	GH65	661	931	9e-16
HMPREF1120_03513	393	Cazy	GH76	15	387	7e-19
HMPREF1120_03544	358	Cazy	GH76	25	353	8e-38
HMPREF1120_03546	450	Cazy	GH84	54	280	2e-08
HMPREF1120_03553	478	Cazy	GH12	43	263	3e-10
HMPREF1120_03563	1673	Cazy	GH17	1542	1659	3e-06
HMPREF1120_03563	1408	Cazy	GH17	1277	1394	2e-06
HMPREF1120_03571	361	Cazy	GH93	4	255	4e-15
HMPREF1120_03598	261	Cazy	GH70	53	239	0.0005
HMPREF1120_03605	392	Cazy	GH36	107	314	0.0005
HMPREF1120_03610	336	Cazy	GH73	55	186	7e-07
HMPREF1120_03615	865	Cazy	GH28	235	823	9e-85
HMPREF1120_03642	509	Cazy	GH3	62	103	1e-14
HMPREF1120_03668	376	Cazy	GH95	125	350	2e-13
HMPREF1120_03672	568	Cazy	GH4	315	463	2e-09
HMPREF1120_03673	798	Cazy	GH16	194	469	9e-24
HMPREF1120_03673	797	Cazy	GH16	193	468	9e-24
HMPREF1120_03674	266	Cazy	GH92	57	266	5e-12
HMPREF1120_03684	331	Cazy	GH17	207	321	1e-19
HMPREF1120_03686	572	Cazy	GH47	31	564	3e-120
HMPREF1120_03692	350	Cazy	CE4	16	202	2e-06
HMPREF1120_03706	597	Cazy	AA1	1	589	0
HMPREF1120_03714	341	Cazy	GH18	1	318	5e-121
HMPREF1120_03726	488	Cazy	GH78	15	481	3e-33
HMPREF1120_03730	223	Cazy	GH37	55	185	7e-05
HMPREF1120_03732	498	Cazy	GH78	22	455	1e-62
HMPREF1120_03734	353	Cazy	CE12	5	340	2e-18
HMPREF1120_03734	296	Cazy	CE12	5	283	2e-12
HMPREF1120_03737	314	Cazy	GH33	12	229	2e-15
HMPREF1120_03741	666	Cazy	AA3	1	643	0
HMPREF1120_03742	590	Cazy	GH78	111	570	1e-12
HMPREF1120_03756	517	Cazy	GH4	83	503	3e-12
HMPREF1120_03780	259	Cazy	GH92	96	258	0.0001
HMPREF1120_03791	393	Cazy	GH72	1	387	2e-108
HMPREF1120_03796	336	Cazy	GH18	114	241	1e-06
HMPREF1120_03797	387	Cazy	AA3	4	141	0.0004
HMPREF1120_03797	372	Cazy	AA3	4	141	0.0004
HMPREF1120_03797	372	Cazy	AA3	4	141	0.0004
HMPREF1120_03799	610	Cazy	GH43	18	246	2e-22
HMPREF1120_03800	745	Cazy	AA3	149	518	2e-26
HMPREF1120_03800	534	Cazy	AA3	3	307	4e-23
HMPREF1120_03822	497	Cazy	GH78	41	412	4e-27
HMPREF1120_03824	620	Cazy	GH13	30	615	0
HMPREF1120_03840	157	Cazy	GH17	36	144	4e-14
HMPREF1120_03843	280	Cazy	GH13	47	114	2e-09
HMPREF1120_03848	389	Cazy	GH20	171	364	2e-07
HMPREF1120_03851	399	Cazy	GH0	1	392	9e-84
HMPREF1120_03874	598	Cazy	GH4	233	587	5e-07
HMPREF1120_03892	784	Cazy	GH36	49	242	8e-13
HMPREF1120_03897	1472	Cazy	GH18	49	278	2e-15
HMPREF1120_03902	361	Cazy	GH76	29	323	9e-11
HMPREF1120_03936	544	Cazy	GH18	65	266	3e-12
HMPREF1120_03938	627	Cazy	AA0	148	376	3e-11
HMPREF1120_03940	577	Cazy	GH71	132	379	4e-16
HMPREF1120_03942	305	Cazy	GH70	39	195	7e-06
HMPREF1120_03947	278	Cazy	GH99	78	278	5e-48
HMPREF1120_03949	319	Cazy	GH73	112	300	5e-05
HMPREF1120_03951	352	Cazy	GH13	33	161	2e-05
HMPREF1120_03964	423	Cazy	GH2	43	293	0.0002
HMPREF1120_03978	1216	Cazy	CE11	592	934	4e-29
HMPREF1120_03986	521	Cazy	GH78	58	506	0.0002
HMPREF1120_03991	293	Cazy	CE4	13	268	4e-21
HMPREF1120_04003	355	Cazy	GH20	12	289	2e-06
HMPREF1120_04006	564	Cazy	GH43	17	233	3e-21
HMPREF1120_04017	422	Cazy	GH73	5	250	2e-06
HMPREF1120_04024	1268	Cazy	GH23	542	672	8e-07
HMPREF1120_04026	403	Cazy	CE16	53	403	7e-90
HMPREF1120_04031	644	Cazy	CE14	149	488	3e-16
HMPREF1120_04049	374	Cazy	CE0	202	357	5e-39
HMPREF1120_04076	666	Cazy	GH18	278	538	1e-06
HMPREF1120_04095	305	Cazy	GH20	13	236	9e-07
HMPREF1120_04098	596	Cazy	CE14	124	426	0.0008
HMPREF1120_04099	346	Cazy	AA2	5	328	5e-120
HMPREF1120_04127	203	Cazy	GH47	14	174	2e-05
HMPREF1120_04134	333	Cazy	GH17	36	139	1e-16
HMPREF1120_04141	308	Cazy	GH17	1	308	2e-81
HMPREF1120_04144	635	Cazy	GH16	162	327	1e-15
HMPREF1120_04144	635	Cazy	GH16	162	327	1e-15
HMPREF1120_04145	294	Cazy	GH92	197	294	4e-07
HMPREF1120_04146	283	Cazy	GH92	122	278	7e-12
HMPREF1120_04147	588	Cazy	GH4	132	585	5e-09
HMPREF1120_04147	485	Cazy	GH4	29	481	2e-09
HMPREF1120_04183	757	Cazy	CE14	257	609	2e-15
HMPREF1120_04193	193	Cazy	GH47	5	101	9e-06
HMPREF1120_04203	695	Cazy	GH32	49	318	2e-08
HMPREF1120_04205	814	Cazy	GH28	26	352	1e-08
HMPREF1120_04213	850	Cazy	GH28	36	544	3e-28
HMPREF1120_04215	528	Cazy	GH78	61	502	0.0003
HMPREF1120_04239	958	Cazy	GH47	88	463	3e-10
HMPREF1120_04284	1069	Cazy	GH18	174	376	3e-13
HMPREF1120_04300	192	Cazy	GH3	8	191	4e-27
HMPREF1120_04300	192	Cazy	GH3	8	191	4e-27
HMPREF1120_04310	1463	Cazy	GH18	1136	1418	2e-17
HMPREF1120_04333	548	Cazy	GH78	67	306	6e-07
HMPREF1120_04335	617	Cazy	GH28	46	348	9e-10
HMPREF1120_04336	347	Cazy	GH92	135	341	1e-06
HMPREF1120_04342	560	Cazy	GH78	74	439	3e-14
HMPREF1120_04358	1163	Cazy	CE14	991	1099	2e-05
HMPREF1120_04360	1338	Cazy	CE14	1126	1233	0.0002
HMPREF1120_04361	755	Cazy	GH28	43	72	0.0009
HMPREF1120_04363	519	Cazy	GH78	55	436	4e-18
HMPREF1120_04367	390	Cazy	GH33	121	306	5e-12
HMPREF1120_04371	541	Cazy	GH78	54	503	1e-06
HMPREF1120_04371	541	Cazy	GH78	54	503	1e-06
HMPREF1120_04372	431	Cazy	GH0	3	384	5e-16
HMPREF1120_04373	526	Cazy	GH78	48	276	5e-06
HMPREF1120_04383	653	Cazy	GH29	334	519	0.0004
HMPREF1120_04390	652	Cazy	GH18	118	368	3e-14
HMPREF1120_04411	1176	Cazy	AA2	67	147	1e-05
HMPREF1120_04415	519	Cazy	AA3	58	486	8e-27
HMPREF1120_04431	562	Cazy	GH76	49	551	1e-155
HMPREF1120_04439	664	Cazy	GH16	180	346	3e-12
HMPREF1120_04448	420	Cazy	GH13	3	77	3e-10
HMPREF1120_04496	547	Cazy	GH28	145	331	1e-09
HMPREF1120_04499	1153	Cazy	GH18	313	563	2e-11
HMPREF1120_04500	1033	Cazy	GH31	11	1000	0
HMPREF1120_04506	399	Cazy	GH5	1	398	2e-120
HMPREF1120_04510	648	Cazy	AA1	10	582	0
HMPREF1120_04536	751	Cazy	AA1	39	677	2e-131
HMPREF1120_04557	515	Cazy	GH18	198	494	2e-51
HMPREF1120_04558	469	Cazy	CE4	12	199	1e-07
HMPREF1120_04561	783	Cazy	GH3	12	780	0
HMPREF1120_04561	783	Cazy	GH3	12	780	0
HMPREF1120_04565	1006	Cazy	GH28	233	465	4e-06
HMPREF1120_04571	283	Cazy	GH92	183	275	7e-11
HMPREF1120_04572	379	Cazy	GH105	1	378	2e-152
HMPREF1120_04573	530	Cazy	GH78	64	507	5e-07
HMPREF1120_04578	736	Cazy	AA1	180	736	7e-171
HMPREF1120_04583	402	Cazy	GH130	30	401	2e-77
HMPREF1120_04597	366	Cazy	CE0	11	248	6e-09
HMPREF1120_04599	612	Cazy	CE6	58	518	2e-33
HMPREF1120_04611	573	Cazy	GH78	102	541	7e-07
HMPREF1120_04612	532	Cazy	GH43	12	489	1e-34
HMPREF1120_04626	500	Cazy	GH57	5	394	3e-19
HMPREF1120_04627	810	Cazy	CE11	222	506	4e-10
HMPREF1120_04639	892	Cazy	GH71	318	423	5e-07
HMPREF1120_04660	934	Cazy	GH18	660	911	2e-17
HMPREF1120_04667	1210	Cazy	GH16	701	991	0.0006
HMPREF1120_04690	452	Cazy	GH78	1	451	1e-35
HMPREF1120_04698	308	Cazy	GH12	1	308	2e-74
HMPREF1120_04699	777	Cazy	GH6	88	493	3e-35
HMPREF1120_04720	387	Cazy	GH76	18	384	2e-08
HMPREF1120_04730	504	Cazy	GH78	40	267	4e-08
HMPREF1120_04734	402	Cazy	GH3	1	299	1e-12
HMPREF1120_04754	333	Cazy	GH36	191	303	5e-06
HMPREF1120_04757	433	Cazy	GH43	118	394	1e-76
HMPREF1120_04771	395	Cazy	GH18	35	333	7e-34
HMPREF1120_04773	345	Cazy	GH36	11	180	5e-14
HMPREF1120_04775	619	Cazy	GH18	442	607	1e-07
HMPREF1120_04791	182	Cazy	GH17	38	162	4e-20
HMPREF1120_04792	540	Cazy	GH23	113	228	1e-08
HMPREF1120_04792	514	Cazy	GH23	87	202	2e-08
HMPREF1120_04809	5812	Cazy	GH4	3282	4965	7e-108
HMPREF1120_04813	289	Cazy	GH92	122	277	3e-06
HMPREF1120_04817	611	Cazy	AA4	149	325	1e-15
HMPREF1120_04818	358	Cazy	GH93	13	218	2e-15
HMPREF1120_04838	318	Cazy	GH20	116	313	9e-10
HMPREF1120_04842	495	Cazy	GH78	21	457	3e-41
HMPREF1120_04843	393	Cazy	GH5	38	386	6e-95
HMPREF1120_04857	209	Cazy	GH43	54	119	1e-07
HMPREF1120_04859	222	Cazy	GH13	1	218	2e-38
HMPREF1120_04879	441	Cazy	CE11	57	413	1e-48
HMPREF1120_04883	781	Cazy	GH18	30	291	2e-16
HMPREF1120_04908	149	Cazy	GH17	5	147	8e-27
HMPREF1120_04915	412	Cazy	GH3	11	309	1e-12
HMPREF1120_04916	1063	Cazy	GH18	232	305	4e-15
HMPREF1120_04931	456	Cazy	GH16	14	456	1e-121
HMPREF1120_04933	302	Cazy	GH10	95	197	0.0002
HMPREF1120_04950	661	Cazy	AA3	288	640	5e-13
HMPREF1120_04970	457	Cazy	CE8	77	377	6e-09
HMPREF1120_04983	343	Cazy	CE8	63	187	2e-08
HMPREF1120_05005	579	Cazy	GH4	111	564	2e-06
HMPREF1120_05005	579	Cazy	GH4	111	564	2e-06
HMPREF1120_05012	318	Cazy	GH1	141	251	1e-08
HMPREF1120_05012	318	Cazy	GH1	141	251	1e-08
HMPREF1120_05021	862	Cazy	GH5	94	363	1e-18
HMPREF1120_05048	242	Cazy	GH47	26	207	2e-15
HMPREF1120_05062	266	Cazy	GH92	45	266	2e-11
HMPREF1120_05083	517	Cazy	GH18	228	456	3e-12
HMPREF1120_05095	972	Cazy	GH13	81	745	3e-25
HMPREF1120_05115	891	Cazy	GH18	598	831	1e-17
HMPREF1120_05122	1014	Cazy	GH125	769	810	8e-05
HMPREF1120_05136	302	Cazy	GH128	56	301	4e-51
HMPREF1120_05191	628	Cazy	GH18	68	256	2e-12
HMPREF1120_05202	1553	Cazy	CE0	1301	1525	8e-05
HMPREF1120_05206	627	Cazy	GH18	21	271	1e-12
HMPREF1120_05209	433	Cazy	GH17	6	303	7e-91
HMPREF1120_05218	433	Cazy	GH64	56	419	1e-136
HMPREF1120_05225	248	Cazy	GH65	2	196	1e-12
HMPREF1120_05230	870	Cazy	GH55	10	870	0
HMPREF1120_05235	795	Cazy	GH18	616	780	4e-34
HMPREF1120_05239	614	Cazy	CE14	77	427	3e-16
HMPREF1120_05241	609	Cazy	AA4	6	571	5e-166
HMPREF1120_05243	694	Cazy	GH57	545	645	0.001
HMPREF1120_05283	583	Cazy	CE4	17	126	1e-06
HMPREF1120_05296	509	Cazy	PL1	6	220	2e-05
HMPREF1120_05297	499	Cazy	GH78	56	489	7e-61
HMPREF1120_05299	818	Cazy	GH6	193	572	2e-37
HMPREF1120_05304	868	Cazy	GH13	8	702	7e-25
HMPREF1120_05308	346	Cazy	CE12	1	344	4e-11
HMPREF1120_05318	550	Cazy	GH78	73	509	1e-49
HMPREF1120_05330	613	Cazy	GH18	117	606	4e-14
HMPREF1120_05331	744	Cazy	GH0	79	250	4e-05
HMPREF1120_05365	362	Cazy	GH71	7	266	3e-22
HMPREF1120_05385	528	Cazy	GH71	23	525	9e-88
HMPREF1120_05387	314	Cazy	GH128	70	277	4e-24
HMPREF1120_05408	948	Cazy	GH3	100	944	0
HMPREF1120_05414	660	Cazy	GH18	260	525	2e-11
HMPREF1120_05418	694	Cazy	GH43	32	357	1e-16
HMPREF1120_05420	475	Cazy	CE12	101	460	1e-22
HMPREF1120_05423	234	Cazy	CE0	112	222	6e-05
HMPREF1120_05432	282	Cazy	GH92	67	263	9e-10
HMPREF1120_05433	492	Cazy	GH5	26	478	5e-20
HMPREF1120_05453	868	Cazy	AA5	366	866	6e-45
HMPREF1120_05471	613	Cazy	AA3	8	613	8e-114
HMPREF1120_05477	279	Cazy	GH47	79	168	0.0002
HMPREF1120_05482	331	Cazy	GH33	26	246	1e-11
HMPREF1120_05495	304	Cazy	CE7	5	304	8e-07
HMPREF1120_05513	828	Cazy	GH18	31	322	1e-48
HMPREF1120_05522	454	Cazy	GH76	11	454	2e-171
HMPREF1120_05533	697	Cazy	GH4	255	603	3e-05
HMPREF1120_05536	526	Cazy	GH13	60	427	9e-84
HMPREF1120_05548	188	Cazy	GH47	1	97	1e-09
HMPREF1120_05549	595	Cazy	AA3	12	577	0
HMPREF1120_05553	487	Cazy	GH1	52	428	4e-34
HMPREF1120_05560	433	Cazy	GH78	5	413	7e-16
HMPREF1120_05573	311	Cazy	GH99	9	193	4e-07
HMPREF1120_05583	573	Cazy	AA4	9	548	0
HMPREF1120_05588	492	Cazy	GH78	47	483	3e-19
HMPREF1120_05589	490	Cazy	GH16	72	291	6e-07
HMPREF1120_05600	584	Cazy	CE14	62	412	1e-17
HMPREF1120_05601	460	Cazy	GH2	50	457	5e-119
HMPREF1120_05618	854	Cazy	GH31	1	822	0
HMPREF1120_05619	532	Cazy	GH78	54	494	7e-11
HMPREF1120_05626	398	Cazy	CE0	29	364	2e-10
HMPREF1120_05632	256	Cazy	GH92	10	254	1e-10
HMPREF1120_05645	732	Cazy	AA1	10	605	8e-124
HMPREF1120_05658	701	Cazy	AA3	103	245	0.0004
HMPREF1120_05663	1332	Cazy	GH24	973	1066	0.0002
HMPREF1120_05678	317	Cazy	CE0	39	296	4e-19
HMPREF1120_05684	2046	Cazy	AA11	1826	1957	3e-06
HMPREF1120_05696	683	Cazy	GH6	53	420	7e-28
HMPREF1120_05720	462	Cazy	GH31	21	436	1e-62
HMPREF1120_05726	432	Cazy	GH73	92	349	6e-07
HMPREF1120_05742	186	Cazy	GH17	6	147	2e-11
HMPREF1120_05745	544	Cazy	GH18	17	220	6e-16
HMPREF1120_05750	562	Cazy	GH36	171	346	2e-12
HMPREF1120_05769	366	Cazy	GH2	15	324	9e-87
HMPREF1120_05770	283	Cazy	GH114	19	267	3e-82
HMPREF1120_05779	656	Cazy	GH43	151	374	9e-10
HMPREF1120_05781	763	Cazy	GH36	536	715	6e-06
HMPREF1120_05782	378	Cazy	GH78	34	351	6e-32
HMPREF1120_05788	409	Cazy	GH18	137	354	2e-25
HMPREF1120_05798	692	Cazy	CE11	122	550	5e-13
HMPREF1120_05830	304	Cazy	GH10	1	106	7e-05
HMPREF1120_05833	369	Cazy	GH18	20	292	1e-43
HMPREF1120_05835	896	Cazy	GH77	52	886	1e-169
HMPREF1120_05846	667	Cazy	GH31	1	664	0
HMPREF1120_05865	603	Cazy	AA1	52	603	2e-165
HMPREF1120_05901	753	Cazy	GH32	230	473	7e-09
HMPREF1120_05912	273	Cazy	GH92	59	267	5e-12
HMPREF1120_05916	350	Cazy	AA9	110	245	0.0001
HMPREF1120_05921	4856	Cazy	GH73	4043	4307	7e-08
HMPREF1120_05936	645	Cazy	CE11	255	622	8e-06
HMPREF1120_05939	265	Cazy	GH92	81	264	3e-16
HMPREF1120_05945	563	Cazy	GH73	281	414	5e-07
HMPREF1120_05958	397	Cazy	CE3	50	325	4e-13
HMPREF1120_05964	659	Cazy	GH15	13	652	0
HMPREF1120_05965	286	Cazy	GH92	94	281	0.0008
HMPREF1120_05969	275	Cazy	GH92	157	270	3e-10
HMPREF1120_05970	264	Cazy	GH92	38	263	2e-05
HMPREF1120_05973	490	Cazy	GH78	41	483	3e-24
HMPREF1120_05978	365	Cazy	GH36	227	281	6e-06
HMPREF1120_05981	333	Cazy	GH18	1	299	1e-143
HMPREF1120_05984	316	Cazy	GH57	7	102	1e-05
HMPREF1120_05987	594	Cazy	GH16	33	228	4e-37
HMPREF1120_05988	570	Cazy	GH4	103	557	8e-13
HMPREF1120_05989	483	Cazy	GH78	35	283	3e-13
HMPREF1120_06006	296	Cazy	GH33	1	228	8e-23
HMPREF1120_06008	452	Cazy	GH18	40	430	2e-70
HMPREF1120_06035	629	Cazy	GH20	4	629	2e-163
HMPREF1120_06039	554	Cazy	GH4	98	463	1e-08
HMPREF1120_06043	1496	Cazy	GH4	210	973	2e-42
HMPREF1120_06049	620	Cazy	GH18	471	620	7e-32
HMPREF1120_06052	511	Cazy	GH51	12	509	0
HMPREF1120_06057	635	Cazy	CE4	136	224	0.001
HMPREF1120_06074	254	Cazy	GH92	26	252	4e-06
HMPREF1120_06094	670	Cazy	GH4	105	300	1e-05
HMPREF1120_06112	249	Cazy	AA3	1	200	8e-26
HMPREF1120_06141	733	Cazy	CE11	170	583	3e-25
HMPREF1120_06143	269	Cazy	GH92	63	265	3e-07
HMPREF1120_06147	413	Cazy	GH20	122	354	3e-06
HMPREF1120_06158	293	Cazy	GH36	3	96	4e-09
HMPREF1120_06161	555	Cazy	CE0	104	264	1e-05
HMPREF1120_06161	555	Cazy	CE0	104	264	1e-05
HMPREF1120_06161	555	Cazy	CE0	104	264	1e-05
HMPREF1120_06161	555	Cazy	CE0	104	264	1e-05
HMPREF1120_06177	621	Cazy	CE14	56	323	3e-12
HMPREF1120_06178	539	Cazy	GH84	130	391	2e-33
HMPREF1120_06180	786	Cazy	GH5	91	786	0
HMPREF1120_06182	599	Cazy	GH47	1	598	0
HMPREF1120_06190	319	Cazy	GH20	31	312	1e-46
HMPREF1120_06191	681	Cazy	GH18	372	542	5e-09
HMPREF1120_06201	416	Cazy	GH18	87	362	1e-88
HMPREF1120_06221	864	Cazy	GH18	584	809	2e-19
HMPREF1120_06227	2040	Cazy	CE8	666	1208	4e-15
HMPREF1120_06228	824	Cazy	GH31	10	633	0
HMPREF1120_06233	324	Cazy	GH20	14	303	1e-06
HMPREF1120_06255	428	Cazy	GH18	123	319	7e-12
HMPREF1120_06261	524	Cazy	CE11	122	465	2e-35
HMPREF1120_06272	634	Cazy	GH28	34	87	7e-05
HMPREF1120_06275	391	Cazy	GH0	78	222	5e-10
HMPREF1120_06285	607	Cazy	GH20	15	600	0
HMPREF1120_06289	289	Cazy	GH43	8	254	2e-32
HMPREF1120_06293	896	Cazy	GH28	376	601	8e-06
HMPREF1120_06294	251	Cazy	GH92	69	251	2e-10
HMPREF1120_06305	350	Cazy	GH76	26	302	8e-05
HMPREF1120_06306	271	Cazy	GH45	120	268	2e-19
HMPREF1120_06308	480	Cazy	GH17	114	428	7e-33
HMPREF1120_06314	513	Cazy	GH78	59	482	6e-23
HMPREF1120_06317	263	Cazy	GH47	3	98	2e-10
HMPREF1120_06349	298	Cazy	GH20	29	298	5e-07
HMPREF1120_06358	385	Cazy	GH10	136	236	9e-05
HMPREF1120_06377	733	Cazy	AA3	243	511	2e-14
HMPREF1120_06379	738	Cazy	GH2	1	73	8e-05
HMPREF1120_06400	540	Cazy	GH78	54	520	2e-08
HMPREF1120_06406	269	Cazy	GH92	73	269	4e-12
HMPREF1120_06407	497	Cazy	GH78	54	472	1e-15
HMPREF1120_06411	606	Cazy	AA4	2	593	0
HMPREF1120_06416	547	Cazy	GH13	18	114	5e-06
HMPREF1120_06421	506	Cazy	CE11	33	422	8e-60
HMPREF1120_06422	1147	Cazy	CE1	127	332	0.0005
HMPREF1120_06423	302	Cazy	GH20	28	231	2e-05
HMPREF1120_06426	508	Cazy	GH78	61	472	4e-29
HMPREF1120_06434	762	Cazy	GH37	105	677	0
HMPREF1120_06458	568	Cazy	CE6	53	535	1e-41
HMPREF1120_06470	565	Cazy	CE14	109	259	1e-05
HMPREF1120_06473	412	Cazy	GH18	21	307	2e-38
HMPREF1120_06474	631	Cazy	CE11	152	490	5e-26
HMPREF1120_06480	137	Cazy	GH17	6	99	1e-10
HMPREF1120_06487	357	Cazy	GH18	23	306	7e-39
HMPREF1120_06500	559	Cazy	GH13	16	81	8e-07
HMPREF1120_06505	370	Cazy	GH78	46	332	4e-06
HMPREF1120_06522	189	Cazy	CE8	134	189	3e-14
HMPREF1120_06523	352	Cazy	GH20	42	277	5e-08
HMPREF1120_06527	529	Cazy	AA0	37	174	2e-05
HMPREF1120_06531	750	Cazy	GH47	33	549	8e-10
HMPREF1120_06536	664	Cazy	GH33	263	427	5e-05
HMPREF1120_06542	766	Cazy	GH5	12	731	0
HMPREF1120_06549	334	Cazy	GH43	24	330	6e-25
HMPREF1120_06574	319	Cazy	GH95	34	186	2e-11
HMPREF1120_06587	278	Cazy	GH3	33	116	8e-05
HMPREF1120_06593	851	Cazy	GH47	1	850	0
HMPREF1120_06595	437	Cazy	GH17	179	437	8e-50
HMPREF1120_06597	320	Cazy	GH20	32	303	6e-10
HMPREF1120_06609	451	Cazy	GH36	46	245	2e-09
HMPREF1120_06615	362	Cazy	GH0	21	159	3e-08
HMPREF1120_06621	338	Cazy	GH130	91	308	2e-05
HMPREF1120_06646	173	Cazy	GH84	2	150	6e-06
HMPREF1120_06646	173	Cazy	GH84	2	150	6e-06
HMPREF1120_06669	396	Cazy	GH18	6	392	8e-156
HMPREF1120_06673	180	Cazy	GH16	3	179	2e-20
HMPREF1120_06717	476	Cazy	GH13	23	389	6e-85
HMPREF1120_06739	450	Cazy	CE4	120	303	8e-09
HMPREF1120_06748	413	Cazy	GH18	140	376	1e-14
HMPREF1120_06767	549	Cazy	CE6	39	505	2e-29
HMPREF1120_06772	900	Cazy	GH18	59	249	4e-20
HMPREF1120_06776	623	Cazy	GH73	369	509	4e-06
HMPREF1120_06781	464	Cazy	GH76	1	400	2e-106
HMPREF1120_06784	1261	Cazy	AA2	799	905	7e-07
HMPREF1120_06810	332	Cazy	GH2	3	317	1e-42
HMPREF1120_06816	928	Cazy	CE4	386	578	5e-08
HMPREF1120_06821	398	Cazy	GH109	4	181	3e-10
HMPREF1120_06822	1283	Cazy	GH36	917	1083	4e-08
HMPREF1120_06822	1283	Cazy	GH36	917	1083	4e-08
HMPREF1120_06850	277	Cazy	CE0	95	244	7e-05
HMPREF1120_06861	236	Cazy	AA2	158	209	0.0004
HMPREF1120_06873	527	Cazy	GH13	58	133	1e-08
HMPREF1120_06885	628	Cazy	CE6	28	521	2e-33
HMPREF1120_06889	564	Cazy	GH4	110	542	3e-09
HMPREF1120_06896	260	Cazy	GH18	48	230	1e-41
HMPREF1120_06897	169	Cazy	GH17	13	138	6e-08
HMPREF1120_06902	513	Cazy	GH132	6	338	7e-125
HMPREF1120_06911	518	Cazy	GH78	57	270	3e-16
HMPREF1120_06920	446	Cazy	GH18	252	366	4e-05
HMPREF1120_06926	613	Cazy	CE14	52	415	9e-15
HMPREF1120_06928	333	Cazy	CE12	2	324	2e-20
HMPREF1120_06934	533	Cazy	CE0	139	270	0.0007
HMPREF1120_06954	1702	Cazy	GH23	224	426	5e-06
HMPREF1120_06957	871	Cazy	GH16	198	464	6e-27
HMPREF1120_06972	689	Cazy	GH71	78	684	0
HMPREF1120_06973	517	Cazy	GH78	42	443	4e-29
HMPREF1120_06977	643	Cazy	AA3	49	642	3e-134
HMPREF1120_06981	644	Cazy	GH18	299	547	2e-12
HMPREF1120_07019	826	Cazy	CE14	138	300	3e-06
HMPREF1120_07037	932	Cazy	GH16	221	490	2e-22
HMPREF1120_07047	641	Cazy	CE0	323	616	2e-16
HMPREF1120_07068	255	Cazy	GH47	10	217	2e-32
HMPREF1120_07073	635	Cazy	GH13	11	635	0
HMPREF1120_07083	587	Cazy	GH31	99	587	2e-48
HMPREF1120_07093	1102	Cazy	GH18	25	1046	3e-80
HMPREF1120_07100	547	Cazy	GH79	33	545	1e-162
HMPREF1120_07103	228	Cazy	GH13	76	157	4e-05
HMPREF1120_07111	222	Cazy	GH13	60	200	6e-19
HMPREF1120_07112	579	Cazy	AA1	161	559	3e-13
HMPREF1120_07131	363	Cazy	GH0	71	271	1e-12
HMPREF1120_07134	252	Cazy	GH65	77	249	0.0003
HMPREF1120_07137	569	Cazy	GH4	204	553	2e-06
HMPREF1120_07141	361	Cazy	GH0	3	208	5e-07
HMPREF1120_07143	244	Cazy	GH17	7	150	5e-23
HMPREF1120_07148	463	Cazy	AA3	91	404	1e-23
HMPREF1120_07151	379	Cazy	GH92	180	377	7e-14
HMPREF1120_07167	551	Cazy	GH78	80	521	5e-14
HMPREF1120_07192	245	Cazy	GH47	6	238	1e-46
HMPREF1120_07197	396	Cazy	CE11	24	387	5e-56
HMPREF1120_07203	1089	Cazy	GH38	10	1089	0
HMPREF1120_07216	457	Cazy	CE9	1	456	2e-121
HMPREF1120_07222	1115	Cazy	GH55	197	320	1e-05
HMPREF1120_07241	411	Cazy	GH18	64	384	8e-34
HMPREF1120_07248	633	Cazy	CE8	249	498	9e-08
HMPREF1120_07260	412	Cazy	AA9	126	391	2e-07
HMPREF1120_07265	522	Cazy	AA11	24	225	3e-55
HMPREF1120_07268	366	Cazy	GH76	32	360	6e-18
HMPREF1120_07279	619	Cazy	CE14	22	404	5e-13
HMPREF1120_07280	362	Cazy	GH93	6	336	2e-18
HMPREF1120_07283	485	Cazy	GH72	1	482	7e-144
HMPREF1120_07284	509	Cazy	GH57	25	383	4e-09
HMPREF1120_07311	345	Cazy	GH93	1	335	2e-34
HMPREF1120_07315	503	Cazy	GH30	1	502	9e-164
HMPREF1120_07318	569	Cazy	GH43	13	555	3e-74
HMPREF1120_07332	416	Cazy	AA9	1	363	4e-84
HMPREF1120_07353	1164	Cazy	GH18	836	1048	1e-09
HMPREF1120_07362	252	Cazy	GH92	64	185	3e-06
HMPREF1120_07363	779	Cazy	GH36	244	379	1e-12
HMPREF1120_07367	833	Cazy	GH18	110	397	6e-11
HMPREF1120_07374	2120	Cazy	AA5	924	1371	7e-66
HMPREF1120_07396	265	Cazy	CE4	2	217	9e-07
HMPREF1120_07408	334	Cazy	GH18	29	311	8e-27
HMPREF1120_07411	1029	Cazy	GH18	149	246	2e-19
HMPREF1120_07434	681	Cazy	GH78	1	649	0
HMPREF1120_07449	588	Cazy	CE14	43	432	3e-19
HMPREF1120_07460	265	Cazy	GH65	137	227	6e-05
HMPREF1120_07463	241	Cazy	GH47	1	100	8e-16
HMPREF1120_07466	282	Cazy	GH27	94	222	7e-14
HMPREF1120_07467	1086	Cazy	GH23	833	925	2e-07
HMPREF1120_07486	1056	Cazy	GH0	10	1053	0
HMPREF1120_07500	418	Cazy	GH13	18	84	4e-08
HMPREF1120_07515	520	Cazy	GH78	60	486	6e-10
HMPREF1120_07536	569	Cazy	GH78	23	468	5e-36
HMPREF1120_07546	483	Cazy	GH78	66	381	7e-16
HMPREF1120_07557	565	Cazy	GH4	113	549	2e-12
HMPREF1120_07563	147	Cazy	GH17	4	146	3e-47
HMPREF1120_07578	491	Cazy	GH18	28	453	9e-37
HMPREF1120_07590	704	Cazy	CE0	280	570	0.0007
HMPREF1120_07593	558	Cazy	GH35	6	558	0
HMPREF1120_07595	560	Cazy	GH78	2	522	5e-47
HMPREF1120_07598	502	Cazy	GH73	279	389	1e-07
HMPREF1120_07602	478	Cazy	GH125	1	453	5e-115
HMPREF1120_07605	318	Cazy	GH33	12	242	2e-11
HMPREF1120_07613	856	Cazy	GH18	167	485	3e-10
HMPREF1120_07619	331	Cazy	GH20	20	200	1e-07
HMPREF1120_07625	695	Cazy	GH20	346	563	9e-07
HMPREF1120_07628	296	Cazy	GH36	84	144	3e-05
HMPREF1120_07636	4867	Cazy	GH4	1093	2038	1e-50
HMPREF1120_07638	529	Cazy	GH78	66	500	3e-13
HMPREF1120_07658	1054	Cazy	GH18	58	279	8e-21
HMPREF1120_07695	1256	Cazy	AA2	813	904	0.0003
HMPREF1120_07698	1082	Cazy	GH18	248	469	1e-08
HMPREF1120_07720	691	Cazy	GH23	500	564	0.0005
HMPREF1120_07721	1218	Cazy	CE4	861	1126	6e-12
HMPREF1120_07749	460	Cazy	GH31	18	433	0
HMPREF1120_07758	1033	Cazy	GH35	15	1033	0
HMPREF1120_07765	571	Cazy	GH16	4	321	1e-105
HMPREF1120_07789	437	Cazy	CE9	49	421	2e-05
HMPREF1120_07791	407	Cazy	GH43	53	381	5e-30
HMPREF1120_07797	921	Cazy	GH18	43	252	6e-13
HMPREF1120_07809	453	Cazy	GH17	8	131	5e-07
HMPREF1120_07810	439	Cazy	GH43	91	428	1e-65
HMPREF1120_07812	1979	Cazy	GH18	734	884	1e-10
HMPREF1120_07821	418	Cazy	GH16	26	306	8e-07
HMPREF1120_07826	503	Cazy	GH36	259	440	2e-20
HMPREF1120_07829	263	Cazy	GH92	1	261	1e-71
HMPREF1120_07835	503	Cazy	GH78	43	491	4e-13
HMPREF1120_07839	306	Cazy	CE1	54	196	7e-06
HMPREF1120_07849	601	Cazy	CE11	23	422	6e-28
HMPREF1120_07873	495	Cazy	GH128	263	483	8e-55
HMPREF1120_07879	667	Cazy	GH23	513	561	0.0003
HMPREF1120_07891	515	Cazy	GH78	53	411	1e-14
HMPREF1120_07905	305	Cazy	GH93	14	215	2e-06
HMPREF1120_07906	539	Cazy	AA3	78	527	3e-07
HMPREF1120_07907	487	Cazy	GH78	37	261	3e-11
HMPREF1120_07908	603	Cazy	GH23	78	333	2e-08
HMPREF1120_07927	361	Cazy	GH16	8	329	3e-104
HMPREF1120_07930	306	Cazy	GH92	108	298	1e-08
HMPREF1120_07941	353	Cazy	GH92	156	349	7e-09
HMPREF1120_07942	236	Cazy	CE12	124	190	0.0003
HMPREF1120_07959	1115	Cazy	GH18	905	1073	2e-17
HMPREF1120_07966	374	Cazy	CE0	27	371	2e-35
HMPREF1120_07981	1036	Cazy	CE4	422	628	4e-07
HMPREF1120_07986	538	Cazy	CE11	116	478	6e-27
HMPREF1120_07999	840	Cazy	GH18	264	481	1e-23
HMPREF1120_08002	608	Cazy	AA3	110	289	2e-30
HMPREF1120_08002	586	Cazy	AA3	88	267	1e-30
HMPREF1120_08002	586	Cazy	AA3	88	267	1e-30
HMPREF1120_08003	344	Cazy	PL4	53	266	3e-39
HMPREF1120_08006	657	Cazy	AA3	25	636	2e-90
HMPREF1120_08011	499	Cazy	GH16	48	413	7e-10
HMPREF1120_08013	1027	Cazy	GH30	80	282	9e-10
HMPREF1120_08020	1368	Cazy	CE0	1123	1339	8e-06
HMPREF1120_08023	403	Cazy	CE4	43	306	2e-67
HMPREF1120_08025	389	Cazy	GH125	335	376	3e-07
HMPREF1120_08033	824	Cazy	GH5	601	796	4e-06
HMPREF1120_08046	532	Cazy	GH78	72	482	3e-51
HMPREF1120_08084	193	Cazy	GH47	10	97	4e-09
HMPREF1120_08096	326	Cazy	GH75	16	91	5e-11
HMPREF1120_08109	358	Cazy	GH3	1	356	1e-73
HMPREF1120_08116	825	Cazy	AA1	222	797	1e-160
HMPREF1120_08159	322	Cazy	GH92	159	268	0.0001
HMPREF1120_08184	471	Cazy	GH18	105	323	5e-11
HMPREF1120_08187	370	Cazy	GH36	35	107	6e-05
HMPREF1120_08188	615	Cazy	GH4	62	598	2e-22
HMPREF1120_08198	537	Cazy	CE14	145	255	6e-07
HMPREF1120_08200	487	Cazy	CE14	21	221	2e-06
HMPREF1120_08205	371	Cazy	GH72	64	156	6e-05
HMPREF1120_08206	1464	Cazy	GH18	797	910	1e-11
HMPREF1120_08207	799	Cazy	GH63	11	796	0
HMPREF1120_08211	717	Cazy	GH127	1	709	0
HMPREF1120_08221	1086	Cazy	GH18	752	922	2e-06
HMPREF1120_08229	150	Cazy	GH13	11	137	3e-10
HMPREF1120_08233	278	Cazy	GH92	66	204	8e-07
HMPREF1120_08250	409	Cazy	GH13	8	68	3e-09
HMPREF1120_08270	250	Cazy	GH92	163	250	9e-06
HMPREF1120_08270	250	Cazy	GH92	163	250	9e-06
HMPREF1120_08293	95	Cazy	GH31	25	94	2e-14
HMPREF1120_08295	470	Cazy	AA1	45	198	2e-05
HMPREF1120_08299	320	Cazy	GH20	8	258	7e-05
HMPREF1120_08307	368	Cazy	GH109	1	196	2e-09
HMPREF1120_08313	788	Cazy	GH18	20	272	1e-28
HMPREF1120_08319	619	Cazy	GH13	1	619	0
HMPREF1120_08320	396	Cazy	GH3	9	287	3e-12
HMPREF1120_08330	309	Cazy	GH16	67	300	6e-40
HMPREF1120_08369	276	Cazy	GH92	145	255	2e-07
HMPREF1120_08369	276	Cazy	GH92	145	255	2e-07
HMPREF1120_08375	360	Cazy	GH76	1	360	8e-34
HMPREF1120_08382	240	Cazy	GH13	21	195	5e-15
HMPREF1120_08386	276	Cazy	GH10	33	138	1e-08
HMPREF1120_08395	428	Cazy	GH2	2	427	6e-135
HMPREF1120_08396	391	Cazy	GH93	45	391	2e-11
HMPREF1120_08399	262	Cazy	GH92	67	262	1e-13
HMPREF1120_08400	730	Cazy	GH43	262	730	2e-24
HMPREF1120_08416	421	Cazy	GH3	44	382	5e-13
HMPREF1120_08418	448	Cazy	GH5	27	425	2e-52
HMPREF1120_08428	345	Cazy	GH39	68	208	1e-07
HMPREF1120_08439	499	Cazy	GH18	117	403	1e-16
HMPREF1120_08440	2554	Cazy	GH18	73	2548	0
HMPREF1120_08449	752	Cazy	GH17	258	750	1e-150
HMPREF1120_08456	251	Cazy	GH17	26	130	3e-09
HMPREF1120_08464	303	Cazy	CE0	11	267	6e-29
HMPREF1120_08505	548	Cazy	GH125	206	293	5e-07
HMPREF1120_08505	539	Cazy	GH125	206	293	4e-07
HMPREF1120_08513	209	Cazy	GH47	11	108	4e-07
HMPREF1120_08527	436	Cazy	AA8	1	178	3e-09
HMPREF1120_08532	1274	Cazy	AA3	74	230	0.0002
HMPREF1120_08537	324	Cazy	GH33	12	232	6e-14
HMPREF1120_08557	1077	Cazy	GH65	12	1025	0
HMPREF1120_08564	747	Cazy	AA1	120	728	9e-175
HMPREF1120_08570	313	Cazy	GH27	22	226	4e-11
HMPREF1120_08590	455	Cazy	GH36	1	161	2e-15
HMPREF1120_08593	347	Cazy	GH130	134	330	4e-06
HMPREF1120_08599	945	Cazy	GH35	8	170	9e-23
HMPREF1120_08599	830	Cazy	GH35	8	55	0.0002
HMPREF1120_08602	286	Cazy	CE4	101	251	5e-08
HMPREF1120_08612	584	Cazy	GH13	8	576	2e-177
HMPREF1120_08623	1015	Cazy	GH13	50	821	3e-38
HMPREF1120_08625	508	Cazy	GH78	42	499	6e-27
HMPREF1120_08626	191	Cazy	GH29	16	112	0.0006
HMPREF1120_08632	474	Cazy	GH78	18	453	3e-66
HMPREF1120_08645	672	Cazy	GH18	17	299	5e-48
HMPREF1120_08647	586	Cazy	GH18	262	467	3e-19
HMPREF1120_08647	570	Cazy	GH18	246	451	3e-19
HMPREF1120_08653	701	Cazy	GH70	194	427	5e-07
HMPREF1120_08670	1346	Cazy	GH28	548	649	8e-05
HMPREF1120_08678	544	Cazy	GH78	70	482	4e-12
HMPREF1120_08693	847	Cazy	CE4	231	374	0.0002
HMPREF1120_08694	593	Cazy	GH4	34	574	7e-11
HMPREF1120_08697	696	Cazy	GH78	88	285	6e-05
HMPREF1120_08698	531	Cazy	GH78	50	493	3e-24
HMPREF1120_08700	876	Cazy	GH28	256	453	8e-06
HMPREF1120_08702	450	Cazy	PL4	120	363	4e-16
HMPREF1120_08713	273	Cazy	GH92	39	269	1e-06
HMPREF1120_08724	308	Cazy	GH75	96	259	4e-12
HMPREF1120_08729	495	Cazy	GH78	50	481	2e-20
HMPREF1120_08730	840	Cazy	GH16	184	405	6e-15
HMPREF1120_08738	257	Cazy	GH92	129	254	2e-05
HMPREF1120_08740	524	Cazy	GH78	53	274	8e-05
HMPREF1120_08753	629	Cazy	GH4	67	309	0.0007
HMPREF1120_08759	808	Cazy	GH78	10	770	0
HMPREF1120_08776	1885	Cazy	CE4	1396	1641	6e-12
HMPREF1120_08777	1770	Cazy	CE4	1218	1501	9e-09
HMPREF1120_08788	286	Cazy	GH20	2	243	0.0007
HMPREF1120_08792	387	Cazy	AA3	4	366	5e-39
HMPREF1120_08807	703	Cazy	GH43	26	357	3e-46
HMPREF1120_08823	421	Cazy	CE8	55	206	5e-08
HMPREF1120_08853	454	Cazy	GH18	111	307	0.0004
HMPREF1120_08870	337	Cazy	GH13	113	228	1e-10
HMPREF1120_08876	732	Cazy	GH132	6	732	0
HMPREF1120_08877	527	Cazy	CE11	113	503	3e-39
HMPREF1120_08888	274	Cazy	GH37	75	265	2e-05
HMPREF1120_08888	274	Cazy	GH37	75	265	2e-05
HMPREF1120_08896	433	Cazy	AA3	39	358	5e-16
HMPREF1120_08901	459	Cazy	GH18	101	385	3e-55
HMPREF1120_08918	418	Cazy	AA3	39	412	5e-20
HMPREF1120_08925	288	Cazy	GH18	8	275	2e-28
HMPREF1120_08963	549	Cazy	CE6	84	459	6e-20
HMPREF1120_08965	338	Cazy	GH27	59	262	0.0006
HMPREF1120_08967	812	Cazy	GH28	53	657	4e-50
HMPREF1120_08976	316	Cazy	CE0	75	285	2e-07
HMPREF1120_08978	640	Cazy	GH78	109	567	2e-50
HMPREF1120_08979	708	Cazy	GH36	1	707	0
HMPREF1120_08981	578	Cazy	CE14	49	364	1e-18
HMPREF1120_08982	305	Cazy	GH92	133	303	4e-10
HMPREF1120_08985	355	Cazy	GH92	189	349	5e-05
HMPREF1120_09001	710	Cazy	GH18	442	554	7e-06
HMPREF1120_09006	478	Cazy	CE8	182	423	4e-07
HMPREF1120_09008	339	Cazy	GH39	40	299	3e-10
HMPREF1120_09020	558	Cazy	GH18	372	493	2e-07
HMPREF1120_09022	663	Cazy	GH81	1	661	0
HMPREF1120_09028	290	Cazy	GH18	4	143	0.0009
HMPREF1120_09040	403	Cazy	GH20	57	287	2e-08
HMPREF1120_09051	393	Cazy	GH16	50	393	4e-117
HMPREF1120_09053	269	Cazy	GH29	112	216	3e-06
HMPREF1120_09063	149	Cazy	AA3	6	141	4e-08
HMPREF1120_09066	437	Cazy	GH28	177	255	4e-06
HMPREF1120_09071	590	Cazy	GH4	193	497	6e-09
HMPREF1120_09079	930	Cazy	GH3	16	929	0
HMPREF1120_09080	344	Cazy	CE9	1	259	7e-29
HMPREF1120_09082	570	Cazy	AA3	1	552	0
HMPREF1120_09104	563	Cazy	GH0	8	473	1e-47
HMPREF1120_09115	806	Cazy	CE4	94	422	7e-14
HMPREF1120_09136	335	Cazy	GH76	9	333	2e-83
HMPREF1120_09140	715	Cazy	GH43	163	429	2e-08
HMPREF1120_09144	858	Cazy	GH2	11	839	0
HMPREF1120_09146	1049	Cazy	GH132	90	285	3e-09
HMPREF1120_09151	879	Cazy	GH13	13	689	1e-29
HMPREF1120_09161	124	Cazy	GH33	1	70	7e-05
HMPREF1120_09167	323	Cazy	PL4	8	222	2e-22
HMPREF1120_09173	496	Cazy	GH78	22	407	2e-12
HMPREF1120_09175	642	Cazy	GH28	13	157	3e-05
HMPREF1120_09181	163	Cazy	GH88	28	105	2e-17
HMPREF1120_09187	701	Cazy	GH16	182	373	1e-20
HMPREF1120_09189	979	Cazy	GH115	10	979	0
HMPREF1120_09190	522	Cazy	GH78	5	275	2e-06
HMPREF1120_09192	424	Cazy	CE0	50	423	5e-33
HMPREF1120_09209	483	Cazy	GH78	42	373	2e-13
HMPREF1120_09210	567	Cazy	GH4	190	552	7e-07
HMPREF1120_09217	344	Cazy	GH36	71	147	2e-06
HMPREF1120_09219	466	Cazy	GH78	32	355	3e-10
HMPREF1120_09225	676	Cazy	GH23	197	379	0.001
HMPREF1120_09236	492	Cazy	GH78	35	467	3e-24
HMPREF1120_09238	238	Cazy	GH13	100	195	0.0005
HMPREF1120_09251	182	Cazy	GH16	140	181	0.0001
asmbl_14499|m.39453	129	Cazy	AA1	30	124	1e-07
asmbl_32233|m.74652	209	Cazy	PL4	7	207	3e-19
asmbl_32233|m.74655	107	Cazy	GH38	1	73	4e-09
asmbl_32606|m.91888	137	Cazy	GH88	27	92	4e-16
asmbl_32607|m.83852	137	Cazy	GH88	27	92	4e-16
asmbl_32609|m.88271	137	Cazy	GH88	27	92	4e-16
asmbl_34492|m.88640	137	Cazy	GH88	27	92	4e-16
asmbl_36265|m.88480	285	Cazy	GH29	114	218	5e-06
asmbl_36266|m.90711	285	Cazy	GH29	114	218	5e-06
asmbl_36267|m.93016	285	Cazy	GH29	114	218	5e-06
asmbl_36268|m.84945	285	Cazy	GH29	114	218	5e-06
asmbl_36269|m.87120	285	Cazy	GH29	114	218	5e-06
asmbl_3675|m.15243	229	Cazy	GH29	40	159	1e-11
asmbl_38529|m.99407	914	Cazy	GH30	409	913	3e-96
asmbl_38530|m.98554	914	Cazy	GH30	409	913	3e-96
asmbl_38531|m.98806	555	Cazy	GH30	50	554	5e-96
asmbl_7165|m.26262	550	Cazy	GH13	364	494	0.0005
HMPREF1120_06641	1058	Coils	Coil		176	197	-	T	07-09-2015
HMPREF1120_05388	546	Coils	Coil		519	547	-	T	07-09-2015
HMPREF1120_03472	1643	Coils	Coil		1388	1409	-	T	07-09-2015
HMPREF1120_07454	491	Coils	Coil		227	248	-	T	07-09-2015
HMPREF1120_07454	491	Coils	Coil		262	283	-	T	07-09-2015
HMPREF1120_02901	760	Coils	Coil		566	594	-	T	07-09-2015
HMPREF1120_02901	760	Coils	Coil		595	693	-	T	07-09-2015
HMPREF1120_07072	567	Coils	Coil		509	530	-	T	07-09-2015
HMPREF1120_08967	812	Coils	Coil		96	117	-	T	07-09-2015
HMPREF1120_06227	2040	Coils	Coil		2003	2024	-	T	07-09-2015
HMPREF1120_03709	142	Coils	Coil		77	109	-	T	07-09-2015
HMPREF1120_02569	512	Coils	Coil		337	358	-	T	07-09-2015
HMPREF1120_07568	439	Coils	Coil		49	70	-	T	07-09-2015
HMPREF1120_06589	583	Coils	Coil		396	424	-	T	07-09-2015
HMPREF1120_09004	609	Coils	Coil		406	434	-	T	07-09-2015
HMPREF1120_02254	161	Coils	Coil		75	96	-	T	07-09-2015
HMPREF1120_01696	651	Coils	Coil		598	635	-	T	07-09-2015
HMPREF1120_01694	490	Coils	Coil		91	133	-	T	07-09-2015
HMPREF1120_03151	614	Coils	Coil		414	435	-	T	07-09-2015
HMPREF1120_04595	431	Coils	Coil		84	150	-	T	07-09-2015
HMPREF1120_05954	603	Coils	Coil		575	596	-	T	07-09-2015
HMPREF1120_07297	706	Coils	Coil		598	619	-	T	07-09-2015
HMPREF1120_07877	507	Coils	Coil		316	344	-	T	07-09-2015
HMPREF1120_02688	246	Coils	Coil		160	191	-	T	07-09-2015
HMPREF1120_01569	282	Coils	Coil		187	208	-	T	07-09-2015
HMPREF1120_08578	870	Coils	Coil		390	418	-	T	07-09-2015
HMPREF1120_08578	870	Coils	Coil		592	622	-	T	07-09-2015
HMPREF1120_08578	870	Coils	Coil		787	815	-	T	07-09-2015
HMPREF1120_00252	358	Coils	Coil		258	286	-	T	07-09-2015
HMPREF1120_04916	1063	Coils	Coil		1033	1061	-	T	07-09-2015
HMPREF1120_08087	423	Coils	Coil		327	355	-	T	07-09-2015
HMPREF1120_02157	1792	Coils	Coil		1134	1155	-	T	07-09-2015
HMPREF1120_02157	1792	Coils	Coil		1301	1322	-	T	07-09-2015
HMPREF1120_02157	1792	Coils	Coil		228	259	-	T	07-09-2015
HMPREF1120_02157	1792	Coils	Coil		418	446	-	T	07-09-2015
HMPREF1120_00340	517	Coils	Coil		148	169	-	T	07-09-2015
HMPREF1120_04411	1176	Coils	Coil		1115	1136	-	T	07-09-2015
HMPREF1120_04411	1176	Coils	Coil		600	636	-	T	07-09-2015
HMPREF1120_01286	442	Coils	Coil		314	335	-	T	07-09-2015
HMPREF1120_01286	442	Coils	Coil		341	396	-	T	07-09-2015
HMPREF1120_06658	219	Coils	Coil		152	173	-	T	07-09-2015
HMPREF1120_06596	809	Coils	Coil		73	94	-	T	07-09-2015
HMPREF1120_08809	793	Coils	Coil		600	621	-	T	07-09-2015
HMPREF1120_03011	459	Coils	Coil		251	278	-	T	07-09-2015
HMPREF1120_00453	976	Coils	Coil		333	354	-	T	07-09-2015
HMPREF1120_01910	845	Coils	Coil		711	755	-	T	07-09-2015
HMPREF1120_01910	845	Coils	Coil		286	314	-	T	07-09-2015
HMPREF1120_05875	245	Coils	Coil		196	238	-	T	07-09-2015
HMPREF1120_04739	1261	Coils	Coil		641	662	-	T	07-09-2015
HMPREF1120_05725	949	Coils	Coil		716	758	-	T	07-09-2015
HMPREF1120_05725	949	Coils	Coil		660	709	-	T	07-09-2015
HMPREF1120_04951	573	Coils	Coil		434	455	-	T	07-09-2015
HMPREF1120_04951	573	Coils	Coil		398	419	-	T	07-09-2015
HMPREF1120_04889	743	Coils	Coil		56	77	-	T	07-09-2015
HMPREF1120_06150	542	Coils	Coil		189	210	-	T	07-09-2015
HMPREF1120_00129	1499	Coils	Coil		599	620	-	T	07-09-2015
HMPREF1120_00129	1499	Coils	Coil		1176	1197	-	T	07-09-2015
HMPREF1120_01728	700	Coils	Coil		599	634	-	T	07-09-2015
HMPREF1120_01795	1533	Coils	Coil		741	762	-	T	07-09-2015
HMPREF1120_04826	438	Coils	Coil		73	94	-	T	07-09-2015
HMPREF1120_01646	861	Coils	Coil		432	453	-	T	07-09-2015
HMPREF1120_01646	861	Coils	Coil		67	102	-	T	07-09-2015
HMPREF1120_02003	1190	Coils	Coil		510	701	-	T	07-09-2015
HMPREF1120_02003	1190	Coils	Coil		77	98	-	T	07-09-2015
HMPREF1120_08090	432	Coils	Coil		402	431	-	T	07-09-2015
HMPREF1120_01798	424	Coils	Coil		32	53	-	T	07-09-2015
HMPREF1120_01798	424	Coils	Coil		149	177	-	T	07-09-2015
HMPREF1120_04660	934	Coils	Coil		372	393	-	T	07-09-2015
HMPREF1120_04989	544	Coils	Coil		282	303	-	T	07-09-2015
HMPREF1120_09056	619	Coils	Coil		590	611	-	T	07-09-2015
HMPREF1120_07746	912	Coils	Coil		167	192	-	T	07-09-2015
HMPREF1120_00322	298	Coils	Coil		236	257	-	T	07-09-2015
HMPREF1120_01534	116	Coils	Coil		73	94	-	T	07-09-2015
HMPREF1120_06655	508	Coils	Coil		158	179	-	T	07-09-2015
HMPREF1120_05885	1563	Coils	Coil		1528	1549	-	T	07-09-2015
HMPREF1120_00274	211	Coils	Coil		172	193	-	T	07-09-2015
HMPREF1120_00274	211	Coils	Coil		75	96	-	T	07-09-2015
HMPREF1120_06954	1702	Coils	Coil		398	426	-	T	07-09-2015
HMPREF1120_06954	1702	Coils	Coil		500	528	-	T	07-09-2015
HMPREF1120_06954	1702	Coils	Coil		311	339	-	T	07-09-2015
HMPREF1120_06954	1702	Coils	Coil		344	387	-	T	07-09-2015
HMPREF1120_06954	1702	Coils	Coil		805	829	-	T	07-09-2015
HMPREF1120_06954	1702	Coils	Coil		773	801	-	T	07-09-2015
HMPREF1120_06954	1702	Coils	Coil		278	306	-	T	07-09-2015
HMPREF1120_04009	1363	Coils	Coil		1210	1231	-	T	07-09-2015
HMPREF1120_04009	1363	Coils	Coil		1090	1111	-	T	07-09-2015
HMPREF1120_04009	1363	Coils	Coil		38	59	-	T	07-09-2015
HMPREF1120_01254	1459	Coils	Coil		1217	1238	-	T	07-09-2015
HMPREF1120_01254	1459	Coils	Coil		466	494	-	T	07-09-2015
HMPREF1120_02119	299	Coils	Coil		114	135	-	T	07-09-2015
HMPREF1120_06153	852	Coils	Coil		452	473	-	T	07-09-2015
HMPREF1120_06153	852	Coils	Coil		335	363	-	T	07-09-2015
HMPREF1120_01853	190	Coils	Coil		117	145	-	T	07-09-2015
HMPREF1120_05035	481	Coils	Coil		124	145	-	T	07-09-2015
HMPREF1120_07541	516	Coils	Coil		424	445	-	T	07-09-2015
HMPREF1120_03496	266	Coils	Coil		9	30	-	T	07-09-2015
HMPREF1120_05401	809	Coils	Coil		63	91	-	T	07-09-2015
HMPREF1120_07533	306	Coils	Coil		155	176	-	T	07-09-2015
HMPREF1120_04975	515	Coils	Coil		311	341	-	T	07-09-2015
HMPREF1120_04114	539	Coils	Coil		15	36	-	T	07-09-2015
HMPREF1120_03937	1422	Coils	Coil		1046	1067	-	T	07-09-2015
HMPREF1120_03937	1422	Coils	Coil		388	409	-	T	07-09-2015
HMPREF1120_03937	1422	Coils	Coil		226	247	-	T	07-09-2015
HMPREF1120_03937	1422	Coils	Coil		68	96	-	T	07-09-2015
HMPREF1120_02188	535	Coils	Coil		350	371	-	T	07-09-2015
HMPREF1120_00239	541	Coils	Coil		382	410	-	T	07-09-2015
HMPREF1120_06128	237	Coils	Coil		162	186	-	T	07-09-2015
HMPREF1120_01176	2487	Coils	Coil		1315	1336	-	T	07-09-2015
HMPREF1120_07936	1136	Coils	Coil		210	231	-	T	07-09-2015
HMPREF1120_02537	990	Coils	Coil		126	147	-	T	07-09-2015
HMPREF1120_06369	259	Coils	Coil		78	113	-	T	07-09-2015
HMPREF1120_07478	888	Coils	Coil		260	288	-	T	07-09-2015
HMPREF1120_05749	433	Coils	Coil		69	90	-	T	07-09-2015
HMPREF1120_03896	468	Coils	Coil		46	67	-	T	07-09-2015
HMPREF1120_03896	468	Coils	Coil		91	112	-	T	07-09-2015
HMPREF1120_02454	800	Coils	Coil		150	178	-	T	07-09-2015
HMPREF1120_06016	1386	Coils	Coil		47	89	-	T	07-09-2015
HMPREF1120_06016	1386	Coils	Coil		280	308	-	T	07-09-2015
HMPREF1120_06893	400	Coils	Coil		231	253	-	T	07-09-2015
HMPREF1120_02470	362	Coils	Coil		31	52	-	T	07-09-2015
HMPREF1120_08350	2137	Coils	Coil		1927	1948	-	T	07-09-2015
HMPREF1120_08350	2137	Coils	Coil		253	274	-	T	07-09-2015
HMPREF1120_07257	176	Coils	Coil		129	150	-	T	07-09-2015
HMPREF1120_03096	706	Coils	Coil		155	190	-	T	07-09-2015
HMPREF1120_02560	343	Coils	Coil		261	283	-	T	07-09-2015
HMPREF1120_02560	343	Coils	Coil		322	343	-	T	07-09-2015
HMPREF1120_05723	4011	Coils	Coil		2804	2865	-	T	07-09-2015
HMPREF1120_06941	663	Coils	Coil		643	664	-	T	07-09-2015
HMPREF1120_02359	1183	Coils	Coil		325	346	-	T	07-09-2015
HMPREF1120_02152	760	Coils	Coil		322	354	-	T	07-09-2015
HMPREF1120_01803	1594	Coils	Coil		1443	1464	-	T	07-09-2015
HMPREF1120_01803	1594	Coils	Coil		1385	1406	-	T	07-09-2015
HMPREF1120_01803	1594	Coils	Coil		1049	1070	-	T	07-09-2015
HMPREF1120_04019	763	Coils	Coil		192	245	-	T	07-09-2015
HMPREF1120_04019	763	Coils	Coil		666	700	-	T	07-09-2015
HMPREF1120_02535	524	Coils	Coil		140	161	-	T	07-09-2015
HMPREF1120_07345	503	Coils	Coil		174	195	-	T	07-09-2015
HMPREF1120_04973	827	Coils	Coil		731	752	-	T	07-09-2015
HMPREF1120_00218	527	Coils	Coil		202	223	-	T	07-09-2015
HMPREF1120_03491	457	Coils	Coil		231	252	-	T	07-09-2015
HMPREF1120_06342	856	Coils	Coil		800	857	-	T	07-09-2015
HMPREF1120_03653	263	Coils	Coil		53	74	-	T	07-09-2015
HMPREF1120_04759	396	Coils	Coil		125	146	-	T	07-09-2015
HMPREF1120_07244	106	Coils	Coil		29	50	-	T	07-09-2015
HMPREF1120_08381	552	Coils	Coil		57	93	-	T	07-09-2015
HMPREF1120_01348	664	Coils	Coil		618	656	-	T	07-09-2015
HMPREF1120_01616	1295	Coils	Coil		756	777	-	T	07-09-2015
HMPREF1120_07074	977	Coils	Coil		227	262	-	T	07-09-2015
HMPREF1120_07074	977	Coils	Coil		388	409	-	T	07-09-2015
HMPREF1120_07074	977	Coils	Coil		269	297	-	T	07-09-2015
HMPREF1120_07074	977	Coils	Coil		153	213	-	T	07-09-2015
HMPREF1120_07616	598	Coils	Coil		440	461	-	T	07-09-2015
HMPREF1120_00405	611	Coils	Coil		157	178	-	T	07-09-2015
HMPREF1120_00405	611	Coils	Coil		39	72	-	T	07-09-2015
HMPREF1120_06077	1136	Coils	Coil		911	932	-	T	07-09-2015
HMPREF1120_01468	640	Coils	Coil		383	404	-	T	07-09-2015
HMPREF1120_01468	640	Coils	Coil		341	362	-	T	07-09-2015
HMPREF1120_08194	472	Coils	Coil		418	439	-	T	07-09-2015
HMPREF1120_07586	851	Coils	Coil		612	647	-	T	07-09-2015
HMPREF1120_07586	851	Coils	Coil		526	561	-	T	07-09-2015
HMPREF1120_07586	851	Coils	Coil		569	597	-	T	07-09-2015
HMPREF1120_06088	1969	Coils	Coil		581	602	-	T	07-09-2015
HMPREF1120_05524	107	Coils	Coil		68	103	-	T	07-09-2015
HMPREF1120_01350	1811	Coils	Coil		187	208	-	T	07-09-2015
HMPREF1120_01395	1096	Coils	Coil		791	816	-	T	07-09-2015
HMPREF1120_01395	1096	Coils	Coil		460	481	-	T	07-09-2015
HMPREF1120_00108	395	Coils	Coil		165	186	-	T	07-09-2015
HMPREF1120_00108	395	Coils	Coil		307	328	-	T	07-09-2015
HMPREF1120_04102	400	Coils	Coil		144	165	-	T	07-09-2015
HMPREF1120_06217	258	Coils	Coil		35	66	-	T	07-09-2015
HMPREF1120_07299	780	Coils	Coil		734	769	-	T	07-09-2015
HMPREF1120_01180	270	Coils	Coil		127	148	-	T	07-09-2015
HMPREF1120_00254	504	Coils	Coil		245	273	-	T	07-09-2015
HMPREF1120_00254	504	Coils	Coil		107	148	-	T	07-09-2015
HMPREF1120_00254	504	Coils	Coil		463	492	-	T	07-09-2015
HMPREF1120_06556	324	Coils	Coil		150	178	-	T	07-09-2015
HMPREF1120_00687	438	Coils	Coil		321	342	-	T	07-09-2015
HMPREF1120_07756	614	Coils	Coil		264	285	-	T	07-09-2015
HMPREF1120_06736	123	Coils	Coil		1	53	-	T	07-09-2015
HMPREF1120_06736	123	Coils	Coil		79	121	-	T	07-09-2015
HMPREF1120_06979	150	Coils	Coil		78	134	-	T	07-09-2015
HMPREF1120_01810	258	Coils	Coil		16	41	-	T	07-09-2015
HMPREF1120_00984	361	Coils	Coil		231	252	-	T	07-09-2015
HMPREF1120_00046	475	Coils	Coil		194	222	-	T	07-09-2015
HMPREF1120_05492	236	Coils	Coil		144	165	-	T	07-09-2015
HMPREF1120_06367	190	Coils	Coil		72	102	-	T	07-09-2015
HMPREF1120_00200	236	Coils	Coil		36	57	-	T	07-09-2015
HMPREF1120_03689	840	Coils	Coil		781	816	-	T	07-09-2015
HMPREF1120_04119	516	Coils	Coil		491	516	-	T	07-09-2015
HMPREF1120_00583	835	Coils	Coil		125	146	-	T	07-09-2015
HMPREF1120_04013	324	Coils	Coil		74	95	-	T	07-09-2015
HMPREF1120_04013	324	Coils	Coil		52	73	-	T	07-09-2015
HMPREF1120_03086	380	Coils	Coil		157	192	-	T	07-09-2015
HMPREF1120_03086	380	Coils	Coil		200	221	-	T	07-09-2015
HMPREF1120_06318	1045	Coils	Coil		880	901	-	T	07-09-2015
HMPREF1120_02392	306	Coils	Coil		144	204	-	T	07-09-2015
HMPREF1120_02392	306	Coils	Coil		108	142	-	T	07-09-2015
HMPREF1120_02392	306	Coils	Coil		44	65	-	T	07-09-2015
HMPREF1120_06060	531	Coils	Coil		350	371	-	T	07-09-2015
HMPREF1120_04755	458	Coils	Coil		262	321	-	T	07-09-2015
HMPREF1120_01854	449	Coils	Coil		368	399	-	T	07-09-2015
HMPREF1120_08275	207	Coils	Coil		86	107	-	T	07-09-2015
HMPREF1120_00463	831	Coils	Coil		751	772	-	T	07-09-2015
HMPREF1120_00463	831	Coils	Coil		801	822	-	T	07-09-2015
HMPREF1120_08130	486	Coils	Coil		461	485	-	T	07-09-2015
HMPREF1120_05712	492	Coils	Coil		467	488	-	T	07-09-2015
HMPREF1120_02221	346	Coils	Coil		188	209	-	T	07-09-2015
HMPREF1120_02348	385	Coils	Coil		350	385	-	T	07-09-2015
HMPREF1120_02348	385	Coils	Coil		318	346	-	T	07-09-2015
HMPREF1120_07085	791	Coils	Coil		615	664	-	T	07-09-2015
HMPREF1120_07085	791	Coils	Coil		565	593	-	T	07-09-2015
HMPREF1120_07085	791	Coils	Coil		389	508	-	T	07-09-2015
HMPREF1120_07071	351	Coils	Coil		277	298	-	T	07-09-2015
HMPREF1120_01858	713	Coils	Coil		15	36	-	T	07-09-2015
HMPREF1120_04388	506	Coils	Coil		483	504	-	T	07-09-2015
HMPREF1120_08300	307	Coils	Coil		183	204	-	T	07-09-2015
HMPREF1120_01139	880	Coils	Coil		31	62	-	T	07-09-2015
HMPREF1120_01343	1044	Coils	Coil		690	714	-	T	07-09-2015
HMPREF1120_08105	293	Coils	Coil		90	118	-	T	07-09-2015
HMPREF1120_08105	293	Coils	Coil		161	182	-	T	07-09-2015
HMPREF1120_07383	866	Coils	Coil		162	183	-	T	07-09-2015
HMPREF1120_07383	866	Coils	Coil		30	118	-	T	07-09-2015
HMPREF1120_00280	904	Coils	Coil		765	786	-	T	07-09-2015
HMPREF1120_02155	774	Coils	Coil		704	725	-	T	07-09-2015
HMPREF1120_06866	500	Coils	Coil		257	278	-	T	07-09-2015
HMPREF1120_08800	801	Coils	Coil		533	560	-	T	07-09-2015
HMPREF1120_08800	801	Coils	Coil		776	797	-	T	07-09-2015
HMPREF1120_01265	212	Coils	Coil		149	177	-	T	07-09-2015
HMPREF1120_01265	212	Coils	Coil		2	23	-	T	07-09-2015
HMPREF1120_06031	1687	Coils	Coil		879	900	-	T	07-09-2015
HMPREF1120_07018	971	Coils	Coil		797	818	-	T	07-09-2015
HMPREF1120_01181	479	Coils	Coil		268	296	-	T	07-09-2015
HMPREF1120_01181	479	Coils	Coil		370	398	-	T	07-09-2015
HMPREF1120_01181	479	Coils	Coil		405	433	-	T	07-09-2015
HMPREF1120_01567	150	Coils	Coil		121	142	-	T	07-09-2015
HMPREF1120_01567	150	Coils	Coil		95	118	-	T	07-09-2015
HMPREF1120_04589	889	Coils	Coil		156	177	-	T	07-09-2015
HMPREF1120_01905	664	Coils	Coil		626	658	-	T	07-09-2015
HMPREF1120_01712	457	Coils	Coil		429	450	-	T	07-09-2015
HMPREF1120_06118	421	Coils	Coil		305	326	-	T	07-09-2015
HMPREF1120_02148	1083	Coils	Coil		795	903	-	T	07-09-2015
HMPREF1120_02148	1083	Coils	Coil		662	683	-	T	07-09-2015
HMPREF1120_02148	1083	Coils	Coil		613	634	-	T	07-09-2015
HMPREF1120_02148	1083	Coils	Coil		96	124	-	T	07-09-2015
HMPREF1120_04279	188	Coils	Coil		155	183	-	T	07-09-2015
HMPREF1120_05180	281	Coils	Coil		41	69	-	T	07-09-2015
HMPREF1120_04326	551	Coils	Coil		23	66	-	T	07-09-2015
HMPREF1120_07301	271	Coils	Coil		196	217	-	T	07-09-2015
HMPREF1120_01588	424	Coils	Coil		232	264	-	T	07-09-2015
HMPREF1120_01588	424	Coils	Coil		301	369	-	T	07-09-2015
HMPREF1120_01588	424	Coils	Coil		272	293	-	T	07-09-2015
HMPREF1120_00052	766	Coils	Coil		200	228	-	T	07-09-2015
HMPREF1120_01196	209	Coils	Coil		48	69	-	T	07-09-2015
HMPREF1120_00384	874	Coils	Coil		470	491	-	T	07-09-2015
HMPREF1120_08786	739	Coils	Coil		67	95	-	T	07-09-2015
HMPREF1120_02447	1581	Coils	Coil		522	558	-	T	07-09-2015
HMPREF1120_03907	467	Coils	Coil		373	394	-	T	07-09-2015
HMPREF1120_02914	666	Coils	Coil		86	145	-	T	07-09-2015
HMPREF1120_07874	516	Coils	Coil		109	130	-	T	07-09-2015
HMPREF1120_07874	516	Coils	Coil		346	367	-	T	07-09-2015
HMPREF1120_06160	2319	Coils	Coil		2020	2041	-	T	07-09-2015
HMPREF1120_06160	2319	Coils	Coil		1589	1610	-	T	07-09-2015
HMPREF1120_07601	584	Coils	Coil		92	113	-	T	07-09-2015
HMPREF1120_00986	1788	Coils	Coil		1114	1160	-	T	07-09-2015
HMPREF1120_00986	1788	Coils	Coil		1162	1211	-	T	07-09-2015
HMPREF1120_00986	1788	Coils	Coil		1289	1324	-	T	07-09-2015
HMPREF1120_00986	1788	Coils	Coil		952	1001	-	T	07-09-2015
HMPREF1120_00986	1788	Coils	Coil		576	604	-	T	07-09-2015
HMPREF1120_00986	1788	Coils	Coil		1058	1093	-	T	07-09-2015
HMPREF1120_00986	1788	Coils	Coil		481	502	-	T	07-09-2015
HMPREF1120_00986	1788	Coils	Coil		695	723	-	T	07-09-2015
HMPREF1120_00986	1788	Coils	Coil		1233	1268	-	T	07-09-2015
HMPREF1120_00986	1788	Coils	Coil		858	879	-	T	07-09-2015
HMPREF1120_00986	1788	Coils	Coil		1528	1549	-	T	07-09-2015
HMPREF1120_00986	1788	Coils	Coil		1673	1774	-	T	07-09-2015
HMPREF1120_00986	1788	Coils	Coil		1405	1506	-	T	07-09-2015
HMPREF1120_00662	233	Coils	Coil		158	189	-	T	07-09-2015
HMPREF1120_00662	233	Coils	Coil		104	125	-	T	07-09-2015
HMPREF1120_03560	1095	Coils	Coil		1048	1069	-	T	07-09-2015
HMPREF1120_00577	393	Coils	Coil		23	58	-	T	07-09-2015
HMPREF1120_01642	249	Coils	Coil		36	57	-	T	07-09-2015
HMPREF1120_01804	677	Coils	Coil		499	520	-	T	07-09-2015
HMPREF1120_02608	1399	Coils	Coil		618	664	-	T	07-09-2015
HMPREF1120_02608	1399	Coils	Coil		527	555	-	T	07-09-2015
HMPREF1120_02608	1399	Coils	Coil		674	723	-	T	07-09-2015
HMPREF1120_02608	1399	Coils	Coil		562	611	-	T	07-09-2015
HMPREF1120_05409	564	Coils	Coil		533	564	-	T	07-09-2015
HMPREF1120_02623	375	Coils	Coil		174	195	-	T	07-09-2015
HMPREF1120_02623	375	Coils	Coil		74	95	-	T	07-09-2015
HMPREF1120_01442	762	Coils	Coil		492	513	-	T	07-09-2015
HMPREF1120_01442	762	Coils	Coil		85	106	-	T	07-09-2015
HMPREF1120_01442	762	Coils	Coil		571	613	-	T	07-09-2015
HMPREF1120_01442	762	Coils	Coil		629	656	-	T	07-09-2015
HMPREF1120_08934	838	Coils	Coil		651	673	-	T	07-09-2015
HMPREF1120_01708	1075	Coils	Coil		412	439	-	T	07-09-2015
HMPREF1120_01708	1075	Coils	Coil		125	146	-	T	07-09-2015
HMPREF1120_04719	307	Coils	Coil		273	294	-	T	07-09-2015
HMPREF1120_04719	307	Coils	Coil		88	109	-	T	07-09-2015
HMPREF1120_04719	307	Coils	Coil		210	247	-	T	07-09-2015
HMPREF1120_08101	1681	Coils	Coil		479	507	-	T	07-09-2015
HMPREF1120_08101	1681	Coils	Coil		538	562	-	T	07-09-2015
HMPREF1120_09148	238	Coils	Coil		124	170	-	T	07-09-2015
HMPREF1120_09148	238	Coils	Coil		43	64	-	T	07-09-2015
HMPREF1120_04028	205	Coils	Coil		129	150	-	T	07-09-2015
HMPREF1120_02731	453	Coils	Coil		22	50	-	T	07-09-2015
HMPREF1120_01575	1463	Coils	Coil		942	963	-	T	07-09-2015
HMPREF1120_01052	1794	Coils	Coil		982	1013	-	T	07-09-2015
HMPREF1120_06113	300	Coils	Coil		267	295	-	T	07-09-2015
HMPREF1120_05667	590	Coils	Coil		559	591	-	T	07-09-2015
HMPREF1120_03060	262	Coils	Coil		234	255	-	T	07-09-2015
HMPREF1120_09018	358	Coils	Coil		173	216	-	T	07-09-2015
HMPREF1120_09018	358	Coils	Coil		220	276	-	T	07-09-2015
HMPREF1120_05692	265	Coils	Coil		221	242	-	T	07-09-2015
HMPREF1120_02139	115	Coils	Coil		87	108	-	T	07-09-2015
HMPREF1120_08269	417	Coils	Coil		114	135	-	T	07-09-2015
HMPREF1120_03807	1290	Coils	Coil		370	391	-	T	07-09-2015
HMPREF1120_05747	344	Coils	Coil		323	344	-	T	07-09-2015
HMPREF1120_03753	1122	Coils	Coil		593	614	-	T	07-09-2015
HMPREF1120_07255	1279	Coils	Coil		428	449	-	T	07-09-2015
HMPREF1120_05653	387	Coils	Coil		271	292	-	T	07-09-2015
HMPREF1120_02429	395	Coils	Coil		183	204	-	T	07-09-2015
HMPREF1120_02429	395	Coils	Coil		96	128	-	T	07-09-2015
HMPREF1120_02429	395	Coils	Coil		47	72	-	T	07-09-2015
HMPREF1120_05887	582	Coils	Coil		504	532	-	T	07-09-2015
HMPREF1120_05887	582	Coils	Coil		361	389	-	T	07-09-2015
HMPREF1120_07293	1280	Coils	Coil		807	950	-	T	07-09-2015
HMPREF1120_07293	1280	Coils	Coil		488	509	-	T	07-09-2015
HMPREF1120_07293	1280	Coils	Coil		516	551	-	T	07-09-2015
HMPREF1120_07293	1280	Coils	Coil		149	170	-	T	07-09-2015
HMPREF1120_07293	1280	Coils	Coil		338	478	-	T	07-09-2015
HMPREF1120_07293	1280	Coils	Coil		220	255	-	T	07-09-2015
HMPREF1120_07293	1280	Coils	Coil		661	793	-	T	07-09-2015
HMPREF1120_07293	1280	Coils	Coil		1017	1168	-	T	07-09-2015
HMPREF1120_07293	1280	Coils	Coil		971	1006	-	T	07-09-2015
HMPREF1120_03490	1170	Coils	Coil		318	353	-	T	07-09-2015
HMPREF1120_03490	1170	Coils	Coil		280	315	-	T	07-09-2015
HMPREF1120_03490	1170	Coils	Coil		244	272	-	T	07-09-2015
HMPREF1120_01144	725	Coils	Coil		319	340	-	T	07-09-2015
HMPREF1120_01208	585	Coils	Coil		545	566	-	T	07-09-2015
HMPREF1120_01208	585	Coils	Coil		35	63	-	T	07-09-2015
HMPREF1120_06823	293	Coils	Coil		250	271	-	T	07-09-2015
HMPREF1120_06823	293	Coils	Coil		4	29	-	T	07-09-2015
HMPREF1120_02352	788	Coils	Coil		403	440	-	T	07-09-2015
HMPREF1120_05942	453	Coils	Coil		33	68	-	T	07-09-2015
HMPREF1120_08700	876	Coils	Coil		60	81	-	T	07-09-2015
HMPREF1120_08923	715	Coils	Coil		406	441	-	T	07-09-2015
HMPREF1120_08923	715	Coils	Coil		456	484	-	T	07-09-2015
HMPREF1120_03164	399	Coils	Coil		192	213	-	T	07-09-2015
HMPREF1120_00079	1937	Coils	Coil		1572	1593	-	T	07-09-2015
HMPREF1120_02280	1679	Coils	Coil		27	54	-	T	07-09-2015
HMPREF1120_08177	471	Coils	Coil		369	390	-	T	07-09-2015
HMPREF1120_08177	471	Coils	Coil		281	305	-	T	07-09-2015
HMPREF1120_00132	703	Coils	Coil		166	187	-	T	07-09-2015
HMPREF1120_03429	1168	Coils	Coil		129	150	-	T	07-09-2015
HMPREF1120_03631	183	Coils	Coil		97	118	-	T	07-09-2015
HMPREF1120_02673	980	Coils	Coil		93	114	-	T	07-09-2015
HMPREF1120_02673	980	Coils	Coil		935	956	-	T	07-09-2015
HMPREF1120_00330	1151	Coils	Coil		552	573	-	T	07-09-2015
HMPREF1120_01886	598	Coils	Coil		49	70	-	T	07-09-2015
HMPREF1120_01886	598	Coils	Coil		345	369	-	T	07-09-2015
HMPREF1120_01886	598	Coils	Coil		402	438	-	T	07-09-2015
HMPREF1120_01857	2038	Coils	Coil		1888	1919	-	T	07-09-2015
HMPREF1120_08131	890	Coils	Coil		503	524	-	T	07-09-2015
HMPREF1120_06274	446	Coils	Coil		396	417	-	T	07-09-2015
HMPREF1120_05064	323	Coils	Coil		291	316	-	T	07-09-2015
HMPREF1120_00341	377	Coils	Coil		295	335	-	T	07-09-2015
HMPREF1120_05814	429	Coils	Coil		151	172	-	T	07-09-2015
HMPREF1120_09216	273	Coils	Coil		201	222	-	T	07-09-2015
HMPREF1120_09216	273	Coils	Coil		9	30	-	T	07-09-2015
HMPREF1120_04843	393	Coils	Coil		15	36	-	T	07-09-2015
HMPREF1120_03682	1344	Coils	Coil		1273	1301	-	T	07-09-2015
HMPREF1120_07675	439	Coils	Coil		419	440	-	T	07-09-2015
HMPREF1120_08451	798	Coils	Coil		665	693	-	T	07-09-2015
HMPREF1120_08451	798	Coils	Coil		333	361	-	T	07-09-2015
HMPREF1120_03129	525	Coils	Coil		86	154	-	T	07-09-2015
HMPREF1120_00208	1365	Coils	Coil		29	53	-	T	07-09-2015
HMPREF1120_05399	182	Coils	Coil		59	98	-	T	07-09-2015
HMPREF1120_07043	794	Coils	Coil		549	570	-	T	07-09-2015
HMPREF1120_01389	479	Coils	Coil		108	136	-	T	07-09-2015
HMPREF1120_08510	812	Coils	Coil		562	587	-	T	07-09-2015
HMPREF1120_08510	812	Coils	Coil		596	617	-	T	07-09-2015
HMPREF1120_08510	812	Coils	Coil		501	543	-	T	07-09-2015
HMPREF1120_08510	812	Coils	Coil		375	396	-	T	07-09-2015
HMPREF1120_05580	506	Coils	Coil		333	375	-	T	07-09-2015
HMPREF1120_05249	776	Coils	Coil		749	770	-	T	07-09-2015
HMPREF1120_04576	221	Coils	Coil		174	195	-	T	07-09-2015
HMPREF1120_07579	949	Coils	Coil		199	220	-	T	07-09-2015
HMPREF1120_04784	506	Coils	Coil		409	430	-	T	07-09-2015
HMPREF1120_00593	1624	Coils	Coil		480	501	-	T	07-09-2015
HMPREF1120_00593	1624	Coils	Coil		36	57	-	T	07-09-2015
HMPREF1120_08067	205	Coils	Coil		170	191	-	T	07-09-2015
HMPREF1120_06927	549	Coils	Coil		30	51	-	T	07-09-2015
HMPREF1120_08013	1027	Coils	Coil		985	1006	-	T	07-09-2015
HMPREF1120_02080	381	Coils	Coil		292	320	-	T	07-09-2015
HMPREF1120_05153	1354	Coils	Coil		627	648	-	T	07-09-2015
HMPREF1120_05153	1354	Coils	Coil		1106	1127	-	T	07-09-2015
HMPREF1120_08092	386	Coils	Coil		167	188	-	T	07-09-2015
HMPREF1120_08092	386	Coils	Coil		105	133	-	T	07-09-2015
HMPREF1120_09086	1260	Coils	Coil		808	829	-	T	07-09-2015
HMPREF1120_01973	320	Coils	Coil		213	234	-	T	07-09-2015
HMPREF1120_01973	320	Coils	Coil		255	295	-	T	07-09-2015
HMPREF1120_01973	320	Coils	Coil		160	181	-	T	07-09-2015
HMPREF1120_02003	1171	Coils	Coil		77	98	-	T	07-09-2015
HMPREF1120_02003	1171	Coils	Coil		491	682	-	T	07-09-2015
HMPREF1120_08856	781	Coils	Coil		359	387	-	T	07-09-2015
HMPREF1120_08856	781	Coils	Coil		744	772	-	T	07-09-2015
HMPREF1120_08856	781	Coils	Coil		398	447	-	T	07-09-2015
HMPREF1120_08856	781	Coils	Coil		610	638	-	T	07-09-2015
HMPREF1120_08856	781	Coils	Coil		645	708	-	T	07-09-2015
HMPREF1120_08856	781	Coils	Coil		233	254	-	T	07-09-2015
HMPREF1120_08856	781	Coils	Coil		466	593	-	T	07-09-2015
HMPREF1120_08856	781	Coils	Coil		48	69	-	T	07-09-2015
HMPREF1120_08856	781	Coils	Coil		125	153	-	T	07-09-2015
HMPREF1120_05010	536	Coils	Coil		428	449	-	T	07-09-2015
HMPREF1120_05010	536	Coils	Coil		281	309	-	T	07-09-2015
HMPREF1120_05010	536	Coils	Coil		241	262	-	T	07-09-2015
HMPREF1120_02978	613	Coils	Coil		47	68	-	T	07-09-2015
HMPREF1120_02578	388	Coils	Coil		232	253	-	T	07-09-2015
HMPREF1120_08552	573	Coils	Coil		253	274	-	T	07-09-2015
HMPREF1120_09047	791	Coils	Coil		695	723	-	T	07-09-2015
HMPREF1120_09047	791	Coils	Coil		150	171	-	T	07-09-2015
HMPREF1120_09047	791	Coils	Coil		347	368	-	T	07-09-2015
HMPREF1120_09047	791	Coils	Coil		655	676	-	T	07-09-2015
HMPREF1120_08780	740	Coils	Coil		637	668	-	T	07-09-2015
HMPREF1120_02033	535	Coils	Coil		329	364	-	T	07-09-2015
HMPREF1120_02033	535	Coils	Coil		467	509	-	T	07-09-2015
HMPREF1120_02033	535	Coils	Coil		128	160	-	T	07-09-2015
HMPREF1120_06280	1212	Coils	Coil		135	156	-	T	07-09-2015
HMPREF1120_06105	1059	Coils	Coil		1025	1046	-	T	07-09-2015
HMPREF1120_08462	658	Coils	Coil		106	127	-	T	07-09-2015
HMPREF1120_06611	932	Coils	Coil		875	896	-	T	07-09-2015
HMPREF1120_06611	932	Coils	Coil		463	484	-	T	07-09-2015
HMPREF1120_06611	932	Coils	Coil		548	569	-	T	07-09-2015
HMPREF1120_05081	261	Coils	Coil		32	53	-	T	07-09-2015
HMPREF1120_05081	261	Coils	Coil		163	195	-	T	07-09-2015
HMPREF1120_06331	696	Coils	Coil		335	356	-	T	07-09-2015
HMPREF1120_07358	258	Coils	Coil		115	146	-	T	07-09-2015
HMPREF1120_01087	374	Coils	Coil		54	75	-	T	07-09-2015
HMPREF1120_01087	374	Coils	Coil		310	331	-	T	07-09-2015
HMPREF1120_04217	634	Coils	Coil		505	526	-	T	07-09-2015
HMPREF1120_01290	540	Coils	Coil		365	410	-	T	07-09-2015
HMPREF1120_07700	368	Coils	Coil		135	198	-	T	07-09-2015
HMPREF1120_07700	368	Coils	Coil		203	238	-	T	07-09-2015
HMPREF1120_09062	621	Coils	Coil		6	34	-	T	07-09-2015
HMPREF1120_09062	621	Coils	Coil		396	424	-	T	07-09-2015
HMPREF1120_09062	621	Coils	Coil		256	284	-	T	07-09-2015
HMPREF1120_09062	621	Coils	Coil		340	389	-	T	07-09-2015
HMPREF1120_09062	621	Coils	Coil		169	248	-	T	07-09-2015
HMPREF1120_09062	621	Coils	Coil		291	333	-	T	07-09-2015
HMPREF1120_09062	621	Coils	Coil		438	466	-	T	07-09-2015
HMPREF1120_05169	136	Coils	Coil		92	113	-	T	07-09-2015
HMPREF1120_01380	614	Coils	Coil		419	440	-	T	07-09-2015
HMPREF1120_03073	266	Coils	Coil		110	131	-	T	07-09-2015
HMPREF1120_02866	1265	Coils	Coil		706	727	-	T	07-09-2015
HMPREF1120_00519	464	Coils	Coil		112	133	-	T	07-09-2015
HMPREF1120_05059	108	Coils	Coil		37	58	-	T	07-09-2015
HMPREF1120_08000	865	Coils	Coil		29	50	-	T	07-09-2015
HMPREF1120_08000	865	Coils	Coil		177	198	-	T	07-09-2015
HMPREF1120_08000	865	Coils	Coil		87	108	-	T	07-09-2015
HMPREF1120_08000	865	Coils	Coil		414	435	-	T	07-09-2015
HMPREF1120_06921	2223	Coils	Coil		200	221	-	T	07-09-2015
HMPREF1120_01018	257	Coils	Coil		220	241	-	T	07-09-2015
HMPREF1120_07494	979	Coils	Coil		152	173	-	T	07-09-2015
HMPREF1120_07494	979	Coils	Coil		307	328	-	T	07-09-2015
HMPREF1120_07494	979	Coils	Coil		553	574	-	T	07-09-2015
HMPREF1120_00866	369	Coils	Coil		286	310	-	T	07-09-2015
HMPREF1120_07730	488	Coils	Coil		270	291	-	T	07-09-2015
HMPREF1120_08048	1069	Coils	Coil		971	992	-	T	07-09-2015
HMPREF1120_07640	191	Coils	Coil		76	97	-	T	07-09-2015
HMPREF1120_08970	948	Coils	Coil		835	863	-	T	07-09-2015
HMPREF1120_08970	948	Coils	Coil		699	738	-	T	07-09-2015
HMPREF1120_08970	948	Coils	Coil		762	783	-	T	07-09-2015
HMPREF1120_03235	341	Coils	Coil		250	271	-	T	07-09-2015
HMPREF1120_02887	810	Coils	Coil		701	722	-	T	07-09-2015
HMPREF1120_02112	130	Coils	Coil		61	114	-	T	07-09-2015
HMPREF1120_03910	679	Coils	Coil		295	335	-	T	07-09-2015
HMPREF1120_03910	679	Coils	Coil		482	507	-	T	07-09-2015
HMPREF1120_00237	1046	Coils	Coil		295	316	-	T	07-09-2015
HMPREF1120_00237	1046	Coils	Coil		200	232	-	T	07-09-2015
HMPREF1120_05604	346	Coils	Coil		261	282	-	T	07-09-2015
HMPREF1120_04692	110	Coils	Coil		61	82	-	T	07-09-2015
HMPREF1120_08279	700	Coils	Coil		190	225	-	T	07-09-2015
HMPREF1120_07089	435	Coils	Coil		324	345	-	T	07-09-2015
HMPREF1120_07943	1368	Coils	Coil		964	985	-	T	07-09-2015
HMPREF1120_02596	200	Coils	Coil		160	195	-	T	07-09-2015
HMPREF1120_01301	444	Coils	Coil		80	115	-	T	07-09-2015
HMPREF1120_04050	217	Coils	Coil		190	218	-	T	07-09-2015
HMPREF1120_04050	217	Coils	Coil		13	34	-	T	07-09-2015
HMPREF1120_04050	217	Coils	Coil		144	172	-	T	07-09-2015
HMPREF1120_05800	771	Coils	Coil		139	160	-	T	07-09-2015
HMPREF1120_01106	171	Coils	Coil		51	72	-	T	07-09-2015
HMPREF1120_08987	293	Coils	Coil		6	27	-	T	07-09-2015
HMPREF1120_05684	2046	Coils	Coil		163	219	-	T	07-09-2015
HMPREF1120_05684	2046	Coils	Coil		1568	1589	-	T	07-09-2015
HMPREF1120_05684	2046	Coils	Coil		79	121	-	T	07-09-2015
HMPREF1120_05684	2046	Coils	Coil		785	813	-	T	07-09-2015
HMPREF1120_05684	2046	Coils	Coil		223	251	-	T	07-09-2015
HMPREF1120_05684	2046	Coils	Coil		1313	1358	-	T	07-09-2015
HMPREF1120_05684	2046	Coils	Coil		701	764	-	T	07-09-2015
HMPREF1120_05684	2046	Coils	Coil		852	887	-	T	07-09-2015
HMPREF1120_05684	2046	Coils	Coil		1528	1563	-	T	07-09-2015
HMPREF1120_05684	2046	Coils	Coil		1387	1429	-	T	07-09-2015
HMPREF1120_05684	2046	Coils	Coil		891	940	-	T	07-09-2015
HMPREF1120_05684	2046	Coils	Coil		823	851	-	T	07-09-2015
HMPREF1120_05684	2046	Coils	Coil		301	371	-	T	07-09-2015
HMPREF1120_05684	2046	Coils	Coil		1466	1494	-	T	07-09-2015
HMPREF1120_05684	2046	Coils	Coil		1725	1772	-	T	07-09-2015
HMPREF1120_05684	2046	Coils	Coil		1702	1723	-	T	07-09-2015
HMPREF1120_05684	2046	Coils	Coil		1670	1691	-	T	07-09-2015
HMPREF1120_05684	2046	Coils	Coil		255	286	-	T	07-09-2015
HMPREF1120_05684	2046	Coils	Coil		571	632	-	T	07-09-2015
HMPREF1120_05684	2046	Coils	Coil		1247	1289	-	T	07-09-2015
HMPREF1120_05684	2046	Coils	Coil		1165	1186	-	T	07-09-2015
HMPREF1120_05684	2046	Coils	Coil		968	1116	-	T	07-09-2015
HMPREF1120_05684	2046	Coils	Coil		1119	1161	-	T	07-09-2015
HMPREF1120_05684	2046	Coils	Coil		410	508	-	T	07-09-2015
HMPREF1120_00159	1262	Coils	Coil		723	791	-	T	07-09-2015
HMPREF1120_00159	1262	Coils	Coil		419	440	-	T	07-09-2015
HMPREF1120_00159	1262	Coils	Coil		640	682	-	T	07-09-2015
HMPREF1120_00159	1262	Coils	Coil		463	484	-	T	07-09-2015
HMPREF1120_08802	478	Coils	Coil		369	390	-	T	07-09-2015
HMPREF1120_08802	478	Coils	Coil		271	299	-	T	07-09-2015
HMPREF1120_08802	478	Coils	Coil		179	200	-	T	07-09-2015
HMPREF1120_02409	1032	Coils	Coil		433	454	-	T	07-09-2015
HMPREF1120_06838	301	Coils	Coil		39	89	-	T	07-09-2015
HMPREF1120_02810	1310	Coils	Coil		643	664	-	T	07-09-2015
HMPREF1120_02810	1310	Coils	Coil		1198	1219	-	T	07-09-2015
HMPREF1120_05697	227	Coils	Coil		196	227	-	T	07-09-2015
HMPREF1120_06015	261	Coils	Coil		181	202	-	T	07-09-2015
HMPREF1120_09118	396	Coils	Coil		30	51	-	T	07-09-2015
HMPREF1120_04644	524	Coils	Coil		351	379	-	T	07-09-2015
HMPREF1120_07066	1870	Coils	Coil		1108	1129	-	T	07-09-2015
HMPREF1120_06437	469	Coils	Coil		399	424	-	T	07-09-2015
HMPREF1120_03748	202	Coils	Coil		174	195	-	T	07-09-2015
HMPREF1120_01972	388	Coils	Coil		189	217	-	T	07-09-2015
HMPREF1120_01972	388	Coils	Coil		225	246	-	T	07-09-2015
HMPREF1120_04255	1563	Coils	Coil		1019	1040	-	T	07-09-2015
HMPREF1120_04255	1563	Coils	Coil		1522	1550	-	T	07-09-2015
HMPREF1120_04718	590	Coils	Coil		519	540	-	T	07-09-2015
HMPREF1120_04718	590	Coils	Coil		402	430	-	T	07-09-2015
HMPREF1120_02176	640	Coils	Coil		387	408	-	T	07-09-2015
HMPREF1120_01413	1208	Coils	Coil		428	460	-	T	07-09-2015
HMPREF1120_03318	1386	Coils	Coil		1204	1225	-	T	07-09-2015
HMPREF1120_03420	1670	Coils	Coil		172	200	-	T	07-09-2015
HMPREF1120_03420	1670	Coils	Coil		253	302	-	T	07-09-2015
HMPREF1120_02110	885	Coils	Coil		113	134	-	T	07-09-2015
HMPREF1120_04043	301	Coils	Coil		280	301	-	T	07-09-2015
HMPREF1120_06316	1881	Coils	Coil		1661	1682	-	T	07-09-2015
HMPREF1120_06469	1123	Coils	Coil		883	944	-	T	07-09-2015
HMPREF1120_06887	124	Coils	Coil		78	106	-	T	07-09-2015
HMPREF1120_00860	207	Coils	Coil		126	147	-	T	07-09-2015
HMPREF1120_00860	207	Coils	Coil		154	189	-	T	07-09-2015
HMPREF1120_00860	207	Coils	Coil		84	119	-	T	07-09-2015
HMPREF1120_03458	824	Coils	Coil		83	104	-	T	07-09-2015
HMPREF1120_08063	1592	Coils	Coil		1072	1093	-	T	07-09-2015
HMPREF1120_08063	1592	Coils	Coil		1314	1340	-	T	07-09-2015
HMPREF1120_08094	956	Coils	Coil		103	124	-	T	07-09-2015
HMPREF1120_07653	450	Coils	Coil		418	446	-	T	07-09-2015
HMPREF1120_08098	434	Coils	Coil		79	107	-	T	07-09-2015
HMPREF1120_08241	139	Coils	Coil		41	62	-	T	07-09-2015
HMPREF1120_07285	668	Coils	Coil		243	293	-	T	07-09-2015
HMPREF1120_00929	1286	Coils	Coil		1020	1053	-	T	07-09-2015
HMPREF1120_06839	518	Coils	Coil		77	98	-	T	07-09-2015
HMPREF1120_06839	518	Coils	Coil		169	190	-	T	07-09-2015
HMPREF1120_00751	1102	Coils	Coil		395	416	-	T	07-09-2015
HMPREF1120_02172	453	Coils	Coil		125	146	-	T	07-09-2015
HMPREF1120_07459	1322	Coils	Coil		163	205	-	T	07-09-2015
HMPREF1120_07459	1322	Coils	Coil		117	138	-	T	07-09-2015
HMPREF1120_09225	676	Coils	Coil		197	246	-	T	07-09-2015
HMPREF1120_09225	676	Coils	Coil		262	379	-	T	07-09-2015
HMPREF1120_09225	676	Coils	Coil		386	421	-	T	07-09-2015
HMPREF1120_09225	676	Coils	Coil		547	568	-	T	07-09-2015
HMPREF1120_06895	1132	Coils	Coil		589	640	-	T	07-09-2015
HMPREF1120_06895	1132	Coils	Coil		760	851	-	T	07-09-2015
HMPREF1120_09037	836	Coils	Coil		30	51	-	T	07-09-2015
HMPREF1120_02685	788	Coils	Coil		501	522	-	T	07-09-2015
HMPREF1120_02685	788	Coils	Coil		99	120	-	T	07-09-2015
HMPREF1120_02685	788	Coils	Coil		680	701	-	T	07-09-2015
HMPREF1120_02685	788	Coils	Coil		363	384	-	T	07-09-2015
HMPREF1120_02350	290	Coils	Coil		94	115	-	T	07-09-2015
HMPREF1120_05200	1162	Coils	Coil		1028	1056	-	T	07-09-2015
HMPREF1120_05200	1162	Coils	Coil		601	622	-	T	07-09-2015
HMPREF1120_08454	1448	Coils	Coil		1337	1358	-	T	07-09-2015
HMPREF1120_02223	62	Coils	Coil		5	26	-	T	07-09-2015
HMPREF1120_07165	175	Coils	Coil		98	119	-	T	07-09-2015
HMPREF1120_09055	313	Coils	Coil		245	266	-	T	07-09-2015
HMPREF1120_03939	605	Coils	Coil		548	569	-	T	07-09-2015
HMPREF1120_00674	1071	Coils	Coil		461	482	-	T	07-09-2015
HMPREF1120_03803	434	Coils	Coil		340	361	-	T	07-09-2015
HMPREF1120_04384	591	Coils	Coil		287	308	-	T	07-09-2015
HMPREF1120_07709	805	Coils	Coil		760	781	-	T	07-09-2015
HMPREF1120_07709	805	Coils	Coil		411	432	-	T	07-09-2015
HMPREF1120_07709	805	Coils	Coil		689	710	-	T	07-09-2015
HMPREF1120_04534	1762	Coils	Coil		687	708	-	T	07-09-2015
HMPREF1120_08271	409	Coils	Coil		341	376	-	T	07-09-2015
HMPREF1120_08271	409	Coils	Coil		387	408	-	T	07-09-2015
HMPREF1120_08271	409	Coils	Coil		151	180	-	T	07-09-2015
HMPREF1120_08271	409	Coils	Coil		184	222	-	T	07-09-2015
HMPREF1120_08271	409	Coils	Coil		226	251	-	T	07-09-2015
HMPREF1120_06566	341	Coils	Coil		126	147	-	T	07-09-2015
HMPREF1120_06566	341	Coils	Coil		306	334	-	T	07-09-2015
HMPREF1120_06566	341	Coils	Coil		236	264	-	T	07-09-2015
HMPREF1120_05616	689	Coils	Coil		145	180	-	T	07-09-2015
HMPREF1120_05616	689	Coils	Coil		600	643	-	T	07-09-2015
HMPREF1120_03042	217	Coils	Coil		23	51	-	T	07-09-2015
HMPREF1120_07652	630	Coils	Coil		364	385	-	T	07-09-2015
HMPREF1120_03675	100	Coils	Coil		60	88	-	T	07-09-2015
HMPREF1120_01073	906	Coils	Coil		47	76	-	T	07-09-2015
HMPREF1120_02928	1988	Coils	Coil		5	33	-	T	07-09-2015
HMPREF1120_04971	804	Coils	Coil		502	537	-	T	07-09-2015
HMPREF1120_04971	804	Coils	Coil		420	441	-	T	07-09-2015
HMPREF1120_08573	1238	Coils	Coil		737	758	-	T	07-09-2015
HMPREF1120_08573	1238	Coils	Coil		44	65	-	T	07-09-2015
HMPREF1120_08573	1238	Coils	Coil		290	311	-	T	07-09-2015
HMPREF1120_03505	249	Coils	Coil		163	184	-	T	07-09-2015
HMPREF1120_03505	249	Coils	Coil		84	105	-	T	07-09-2015
HMPREF1120_03505	249	Coils	Coil		195	234	-	T	07-09-2015
HMPREF1120_00640	855	Coils	Coil		791	826	-	T	07-09-2015
HMPREF1120_05732	339	Coils	Coil		82	107	-	T	07-09-2015
HMPREF1120_05732	339	Coils	Coil		173	222	-	T	07-09-2015
HMPREF1120_05022	268	Coils	Coil		68	90	-	T	07-09-2015
HMPREF1120_02217	817	Coils	Coil		522	543	-	T	07-09-2015
HMPREF1120_04206	649	Coils	Coil		309	357	-	T	07-09-2015
HMPREF1120_04206	649	Coils	Coil		462	501	-	T	07-09-2015
HMPREF1120_02075	447	Coils	Coil		276	297	-	T	07-09-2015
HMPREF1120_07397	841	Coils	Coil		496	517	-	T	07-09-2015
HMPREF1120_07397	841	Coils	Coil		785	817	-	T	07-09-2015
HMPREF1120_02576	310	Coils	Coil		55	76	-	T	07-09-2015
HMPREF1120_06371	1506	Coils	Coil		1188	1220	-	T	07-09-2015
HMPREF1120_06488	943	Coils	Coil		428	449	-	T	07-09-2015
HMPREF1120_04409	908	Coils	Coil		507	542	-	T	07-09-2015
HMPREF1120_04409	908	Coils	Coil		381	444	-	T	07-09-2015
HMPREF1120_04409	908	Coils	Coil		458	482	-	T	07-09-2015
HMPREF1120_09234	322	Coils	Coil		296	317	-	T	07-09-2015
HMPREF1120_02613	717	Coils	Coil		170	213	-	T	07-09-2015
HMPREF1120_06330	1122	Coils	Coil		725	753	-	T	07-09-2015
HMPREF1120_02773	472	Coils	Coil		434	455	-	T	07-09-2015
HMPREF1120_00575	276	Coils	Coil		76	104	-	T	07-09-2015
HMPREF1120_05208	583	Coils	Coil		536	557	-	T	07-09-2015
HMPREF1120_06093	1928	Coils	Coil		1110	1131	-	T	07-09-2015
HMPREF1120_04275	448	Coils	Coil		408	429	-	T	07-09-2015
HMPREF1120_04275	448	Coils	Coil		323	344	-	T	07-09-2015
HMPREF1120_01312	275	Coils	Coil		22	50	-	T	07-09-2015
HMPREF1120_05280	509	Coils	Coil		352	378	-	T	07-09-2015
HMPREF1120_05280	509	Coils	Coil		318	339	-	T	07-09-2015
HMPREF1120_05720	462	Coils	Coil		326	347	-	T	07-09-2015
HMPREF1120_07457	317	Coils	Coil		119	140	-	T	07-09-2015
HMPREF1120_07457	317	Coils	Coil		162	197	-	T	07-09-2015
HMPREF1120_04209	2124	Coils	Coil		1154	1209	-	T	07-09-2015
HMPREF1120_04209	2124	Coils	Coil		238	277	-	T	07-09-2015
HMPREF1120_04209	2124	Coils	Coil		1837	1953	-	T	07-09-2015
HMPREF1120_04209	2124	Coils	Coil		1955	1976	-	T	07-09-2015
HMPREF1120_05321	878	Coils	Coil		292	327	-	T	07-09-2015
HMPREF1120_05321	878	Coils	Coil		102	137	-	T	07-09-2015
HMPREF1120_05321	878	Coils	Coil		224	263	-	T	07-09-2015
HMPREF1120_05321	878	Coils	Coil		151	203	-	T	07-09-2015
HMPREF1120_04101	1155	Coils	Coil		185	206	-	T	07-09-2015
HMPREF1120_05847	447	Coils	Coil		368	396	-	T	07-09-2015
HMPREF1120_00305	557	Coils	Coil		537	558	-	T	07-09-2015
HMPREF1120_04681	565	Coils	Coil		37	58	-	T	07-09-2015
HMPREF1120_04427	713	Coils	Coil		611	639	-	T	07-09-2015
HMPREF1120_01874	956	Coils	Coil		698	726	-	T	07-09-2015
HMPREF1120_01874	956	Coils	Coil		524	552	-	T	07-09-2015
HMPREF1120_01874	956	Coils	Coil		850	878	-	T	07-09-2015
HMPREF1120_01874	956	Coils	Coil		616	670	-	T	07-09-2015
HMPREF1120_01874	956	Coils	Coil		676	697	-	T	07-09-2015
HMPREF1120_01874	956	Coils	Coil		447	517	-	T	07-09-2015
HMPREF1120_01874	956	Coils	Coil		767	788	-	T	07-09-2015
HMPREF1120_01874	956	Coils	Coil		790	832	-	T	07-09-2015
HMPREF1120_07921	2171	Coils	Coil		1321	1349	-	T	07-09-2015
HMPREF1120_06874	1065	Coils	Coil		587	608	-	T	07-09-2015
HMPREF1120_06874	1065	Coils	Coil		719	747	-	T	07-09-2015
HMPREF1120_06874	1065	Coils	Coil		530	551	-	T	07-09-2015
HMPREF1120_02626	650	Coils	Coil		511	532	-	T	07-09-2015
HMPREF1120_01173	345	Coils	Coil		129	150	-	T	07-09-2015
HMPREF1120_04928	637	Coils	Coil		82	103	-	T	07-09-2015
HMPREF1120_00210	172	Coils	Coil		112	133	-	T	07-09-2015
HMPREF1120_00210	172	Coils	Coil		76	97	-	T	07-09-2015
HMPREF1120_00357	271	Coils	Coil		77	98	-	T	07-09-2015
HMPREF1120_00367	238	Coils	Coil		208	239	-	T	07-09-2015
HMPREF1120_03166	261	Coils	Coil		80	108	-	T	07-09-2015
HMPREF1120_03166	261	Coils	Coil		222	243	-	T	07-09-2015
HMPREF1120_00469	576	Coils	Coil		511	539	-	T	07-09-2015
HMPREF1120_05561	1583	Coils	Coil		924	945	-	T	07-09-2015
HMPREF1120_05561	1583	Coils	Coil		1159	1180	-	T	07-09-2015
HMPREF1120_05561	1583	Coils	Coil		952	994	-	T	07-09-2015
HMPREF1120_05561	1583	Coils	Coil		1004	1081	-	T	07-09-2015
HMPREF1120_06355	448	Coils	Coil		299	362	-	T	07-09-2015
HMPREF1120_06355	448	Coils	Coil		262	283	-	T	07-09-2015
HMPREF1120_03158	662	Coils	Coil		95	132	-	T	07-09-2015
HMPREF1120_00945	425	Coils	Coil		315	338	-	T	07-09-2015
HMPREF1120_05951	628	Coils	Coil		235	263	-	T	07-09-2015
HMPREF1120_05951	628	Coils	Coil		319	361	-	T	07-09-2015
HMPREF1120_05951	628	Coils	Coil		267	288	-	T	07-09-2015
HMPREF1120_05951	628	Coils	Coil		82	131	-	T	07-09-2015
HMPREF1120_05951	628	Coils	Coil		170	191	-	T	07-09-2015
HMPREF1120_05951	628	Coils	Coil		138	166	-	T	07-09-2015
HMPREF1120_08518	1420	Coils	Coil		894	915	-	T	07-09-2015
HMPREF1120_01382	1398	Coils	Coil		1222	1243	-	T	07-09-2015
HMPREF1120_01382	1398	Coils	Coil		1092	1130	-	T	07-09-2015
HMPREF1120_07821	418	Coils	Coil		357	398	-	T	07-09-2015
HMPREF1120_04756	410	Coils	Coil		332	353	-	T	07-09-2015
HMPREF1120_03888	299	Coils	Coil		250	272	-	T	07-09-2015
HMPREF1120_00055	928	Coils	Coil		359	394	-	T	07-09-2015
HMPREF1120_03773	452	Coils	Coil		428	449	-	T	07-09-2015
HMPREF1120_04582	190	Coils	Coil		122	164	-	T	07-09-2015
HMPREF1120_00799	555	Coils	Coil		38	66	-	T	07-09-2015
HMPREF1120_00799	555	Coils	Coil		323	344	-	T	07-09-2015
HMPREF1120_06037	1335	Coils	Coil		730	751	-	T	07-09-2015
HMPREF1120_06037	1335	Coils	Coil		957	989	-	T	07-09-2015
HMPREF1120_06037	1335	Coils	Coil		398	426	-	T	07-09-2015
HMPREF1120_06037	1335	Coils	Coil		800	821	-	T	07-09-2015
HMPREF1120_01042	1107	Coils	Coil		72	93	-	T	07-09-2015
HMPREF1120_08871	401	Coils	Coil		123	144	-	T	07-09-2015
HMPREF1120_07163	1239	Coils	Coil		1124	1152	-	T	07-09-2015
HMPREF1120_07888	688	Coils	Coil		336	357	-	T	07-09-2015
HMPREF1120_06857	819	Coils	Coil		248	301	-	T	07-09-2015
HMPREF1120_05772	732	Coils	Coil		264	299	-	T	07-09-2015
HMPREF1120_05772	732	Coils	Coil		418	474	-	T	07-09-2015
HMPREF1120_05772	732	Coils	Coil		538	587	-	T	07-09-2015
HMPREF1120_05772	732	Coils	Coil		220	248	-	T	07-09-2015
HMPREF1120_05772	732	Coils	Coil		336	364	-	T	07-09-2015
HMPREF1120_05772	732	Coils	Coil		152	194	-	T	07-09-2015
HMPREF1120_05772	732	Coils	Coil		311	332	-	T	07-09-2015
HMPREF1120_08162	748	Coils	Coil		279	307	-	T	07-09-2015
HMPREF1120_00141	731	Coils	Coil		325	381	-	T	07-09-2015
HMPREF1120_00141	731	Coils	Coil		428	506	-	T	07-09-2015
HMPREF1120_00141	731	Coils	Coil		508	558	-	T	07-09-2015
HMPREF1120_00141	731	Coils	Coil		389	426	-	T	07-09-2015
HMPREF1120_01465	938	Coils	Coil		872	904	-	T	07-09-2015
HMPREF1120_02491	317	Coils	Coil		136	157	-	T	07-09-2015
HMPREF1120_03152	632	Coils	Coil		89	110	-	T	07-09-2015
HMPREF1120_06668	335	Coils	Coil		314	335	-	T	07-09-2015
HMPREF1120_06660	245	Coils	Coil		148	169	-	T	07-09-2015
HMPREF1120_06660	245	Coils	Coil		212	240	-	T	07-09-2015
HMPREF1120_08106	433	Coils	Coil		224	268	-	T	07-09-2015
HMPREF1120_03607	971	Coils	Coil		894	925	-	T	07-09-2015
HMPREF1120_08584	1123	Coils	Coil		81	102	-	T	07-09-2015
HMPREF1120_08584	1123	Coils	Coil		378	399	-	T	07-09-2015
HMPREF1120_08504	1314	Coils	Coil		152	180	-	T	07-09-2015
HMPREF1120_09175	642	Coils	Coil		51	72	-	T	07-09-2015
HMPREF1120_04320	1249	Coils	Coil		1187	1215	-	T	07-09-2015
HMPREF1120_08837	709	Coils	Coil		683	704	-	T	07-09-2015
HMPREF1120_08778	864	Coils	Coil		759	787	-	T	07-09-2015
HMPREF1120_02469	836	Coils	Coil		74	95	-	T	07-09-2015
HMPREF1120_02469	836	Coils	Coil		46	67	-	T	07-09-2015
HMPREF1120_02469	836	Coils	Coil		201	225	-	T	07-09-2015
HMPREF1120_02469	836	Coils	Coil		96	125	-	T	07-09-2015
HMPREF1120_08739	505	Coils	Coil		271	292	-	T	07-09-2015
HMPREF1120_08040	371	Coils	Coil		193	214	-	T	07-09-2015
HMPREF1120_07136	667	Coils	Coil		256	277	-	T	07-09-2015
HMPREF1120_07801	315	Coils	Coil		243	271	-	T	07-09-2015
HMPREF1120_08716	436	Coils	Coil		57	78	-	T	07-09-2015
HMPREF1120_07674	239	Coils	Coil		171	210	-	T	07-09-2015
HMPREF1120_03979	330	Coils	Coil		216	237	-	T	07-09-2015
HMPREF1120_05882	344	Coils	Coil		214	235	-	T	07-09-2015
HMPREF1120_05882	344	Coils	Coil		131	152	-	T	07-09-2015
HMPREF1120_04741	182	Coils	Coil		61	96	-	T	07-09-2015
HMPREF1120_07298	429	Coils	Coil		324	345	-	T	07-09-2015
HMPREF1120_07298	429	Coils	Coil		218	243	-	T	07-09-2015
HMPREF1120_07298	429	Coils	Coil		287	322	-	T	07-09-2015
HMPREF1120_00822	631	Coils	Coil		223	244	-	T	07-09-2015
HMPREF1120_00043	225	Coils	Coil		199	220	-	T	07-09-2015
HMPREF1120_00043	225	Coils	Coil		34	69	-	T	07-09-2015
HMPREF1120_07917	622	Coils	Coil		15	198	-	T	07-09-2015
HMPREF1120_07917	622	Coils	Coil		350	371	-	T	07-09-2015
HMPREF1120_00737	602	Coils	Coil		346	367	-	T	07-09-2015
HMPREF1120_06714	608	Coils	Coil		326	357	-	T	07-09-2015
HMPREF1120_07390	2067	Coils	Coil		311	332	-	T	07-09-2015
HMPREF1120_01893	424	Coils	Coil		151	172	-	T	07-09-2015
HMPREF1120_05991	982	Coils	Coil		127	148	-	T	07-09-2015
HMPREF1120_04795	1655	Coils	Coil		399	420	-	T	07-09-2015
HMPREF1120_04795	1655	Coils	Coil		1371	1405	-	T	07-09-2015
HMPREF1120_06298	393	Coils	Coil		323	390	-	T	07-09-2015
HMPREF1120_04321	781	Coils	Coil		663	684	-	T	07-09-2015
HMPREF1120_04321	781	Coils	Coil		339	360	-	T	07-09-2015
HMPREF1120_04321	781	Coils	Coil		207	228	-	T	07-09-2015
HMPREF1120_04321	781	Coils	Coil		365	386	-	T	07-09-2015
HMPREF1120_04321	781	Coils	Coil		551	579	-	T	07-09-2015
HMPREF1120_03667	1265	Coils	Coil		995	1016	-	T	07-09-2015
HMPREF1120_03667	1265	Coils	Coil		1177	1212	-	T	07-09-2015
HMPREF1120_03007	862	Coils	Coil		121	142	-	T	07-09-2015
HMPREF1120_03007	862	Coils	Coil		339	360	-	T	07-09-2015
HMPREF1120_03007	862	Coils	Coil		494	515	-	T	07-09-2015
HMPREF1120_03007	862	Coils	Coil		304	332	-	T	07-09-2015
HMPREF1120_03007	862	Coils	Coil		255	290	-	T	07-09-2015
HMPREF1120_05334	665	Coils	Coil		578	614	-	T	07-09-2015
HMPREF1120_02520	593	Coils	Coil		325	368	-	T	07-09-2015
HMPREF1120_00745	589	Coils	Coil		453	481	-	T	07-09-2015
HMPREF1120_05375	465	Coils	Coil		436	457	-	T	07-09-2015
HMPREF1120_04737	659	Coils	Coil		212	233	-	T	07-09-2015
HMPREF1120_02427	443	Coils	Coil		375	403	-	T	07-09-2015
HMPREF1120_08708	729	Coils	Coil		210	238	-	T	07-09-2015
HMPREF1120_05149	268	Coils	Coil		68	89	-	T	07-09-2015
HMPREF1120_02730	172	Coils	Coil		135	163	-	T	07-09-2015
HMPREF1120_02730	172	Coils	Coil		79	100	-	T	07-09-2015
HMPREF1120_02001	612	Coils	Coil		188	209	-	T	07-09-2015
HMPREF1120_07149	568	Coils	Coil		320	354	-	T	07-09-2015
HMPREF1120_07149	568	Coils	Coil		214	235	-	T	07-09-2015
HMPREF1120_04239	958	Coils	Coil		658	679	-	T	07-09-2015
HMPREF1120_04239	958	Coils	Coil		302	323	-	T	07-09-2015
HMPREF1120_02292	598	Coils	Coil		382	403	-	T	07-09-2015
HMPREF1120_03818	206	Coils	Coil		18	56	-	T	07-09-2015
HMPREF1120_02140	337	Coils	Coil		304	336	-	T	07-09-2015
HMPREF1120_02140	337	Coils	Coil		170	198	-	T	07-09-2015
HMPREF1120_07990	332	Coils	Coil		222	251	-	T	07-09-2015
HMPREF1120_01806	418	Coils	Coil		120	178	-	T	07-09-2015
HMPREF1120_01415	1691	Coils	Coil		25	46	-	T	07-09-2015
HMPREF1120_04646	829	Coils	Coil		730	763	-	T	07-09-2015
HMPREF1120_08859	1058	Coils	Coil		1033	1054	-	T	07-09-2015
HMPREF1120_08859	1058	Coils	Coil		440	461	-	T	07-09-2015
HMPREF1120_08859	1058	Coils	Coil		831	852	-	T	07-09-2015
HMPREF1120_08859	1058	Coils	Coil		528	552	-	T	07-09-2015
HMPREF1120_08859	1058	Coils	Coil		317	345	-	T	07-09-2015
HMPREF1120_08859	1058	Coils	Coil		347	436	-	T	07-09-2015
HMPREF1120_08859	1058	Coils	Coil		599	627	-	T	07-09-2015
HMPREF1120_08859	1058	Coils	Coil		478	513	-	T	07-09-2015
HMPREF1120_08859	1058	Coils	Coil		553	588	-	T	07-09-2015
HMPREF1120_09041	465	Coils	Coil		379	451	-	T	07-09-2015
HMPREF1120_04477	1480	Coils	Coil		1413	1434	-	T	07-09-2015
HMPREF1120_04477	1480	Coils	Coil		951	1004	-	T	07-09-2015
HMPREF1120_04477	1480	Coils	Coil		1168	1211	-	T	07-09-2015
HMPREF1120_04477	1480	Coils	Coil		841	876	-	T	07-09-2015
HMPREF1120_04477	1480	Coils	Coil		1041	1129	-	T	07-09-2015
HMPREF1120_04477	1480	Coils	Coil		1218	1253	-	T	07-09-2015
HMPREF1120_04477	1480	Coils	Coil		1287	1357	-	T	07-09-2015
HMPREF1120_04477	1480	Coils	Coil		902	923	-	T	07-09-2015
HMPREF1120_04477	1480	Coils	Coil		1262	1283	-	T	07-09-2015
HMPREF1120_00802	1240	Coils	Coil		306	327	-	T	07-09-2015
HMPREF1120_00802	1240	Coils	Coil		1199	1220	-	T	07-09-2015
HMPREF1120_00802	1240	Coils	Coil		334	362	-	T	07-09-2015
HMPREF1120_08138	1914	Coils	Coil		1792	1819	-	T	07-09-2015
HMPREF1120_08138	1914	Coils	Coil		1877	1905	-	T	07-09-2015
HMPREF1120_08138	1914	Coils	Coil		590	618	-	T	07-09-2015
HMPREF1120_01206	992	Coils	Coil		111	135	-	T	07-09-2015
HMPREF1120_00038	378	Coils	Coil		315	336	-	T	07-09-2015
HMPREF1120_04234	265	Coils	Coil		198	233	-	T	07-09-2015
HMPREF1120_07196	714	Coils	Coil		25	60	-	T	07-09-2015
HMPREF1120_07196	714	Coils	Coil		132	153	-	T	07-09-2015
HMPREF1120_07196	714	Coils	Coil		67	88	-	T	07-09-2015
HMPREF1120_08862	379	Coils	Coil		138	163	-	T	07-09-2015
HMPREF1120_07846	616	Coils	Coil		99	120	-	T	07-09-2015
HMPREF1120_05127	62	Coils	Coil		32	56	-	T	07-09-2015
HMPREF1120_04172	245	Coils	Coil		130	151	-	T	07-09-2015
HMPREF1120_04172	245	Coils	Coil		166	191	-	T	07-09-2015
HMPREF1120_03533	788	Coils	Coil		447	482	-	T	07-09-2015
HMPREF1120_02170	260	Coils	Coil		137	158	-	T	07-09-2015
HMPREF1120_08383	744	Coils	Coil		162	190	-	T	07-09-2015
HMPREF1120_04360	1338	Coils	Coil		47	68	-	T	07-09-2015
HMPREF1120_04360	1338	Coils	Coil		188	219	-	T	07-09-2015
HMPREF1120_04360	1338	Coils	Coil		162	183	-	T	07-09-2015
HMPREF1120_04360	1338	Coils	Coil		699	727	-	T	07-09-2015
HMPREF1120_04360	1338	Coils	Coil		437	458	-	T	07-09-2015
HMPREF1120_06425	671	Coils	Coil		66	87	-	T	07-09-2015
HMPREF1120_02441	854	Coils	Coil		273	294	-	T	07-09-2015
HMPREF1120_06670	780	Coils	Coil		611	632	-	T	07-09-2015
HMPREF1120_06670	780	Coils	Coil		67	88	-	T	07-09-2015
HMPREF1120_04688	691	Coils	Coil		60	81	-	T	07-09-2015
HMPREF1120_04688	691	Coils	Coil		622	643	-	T	07-09-2015
HMPREF1120_01672	1240	Coils	Coil		1103	1138	-	T	07-09-2015
HMPREF1120_05172	292	Coils	Coil		23	51	-	T	07-09-2015
HMPREF1120_01681	1586	Coils	Coil		73	94	-	T	07-09-2015
HMPREF1120_01681	1586	Coils	Coil		1199	1227	-	T	07-09-2015
HMPREF1120_00287	1498	Coils	Coil		1050	1166	-	T	07-09-2015
HMPREF1120_00287	1498	Coils	Coil		818	839	-	T	07-09-2015
HMPREF1120_00287	1498	Coils	Coil		719	761	-	T	07-09-2015
HMPREF1120_00287	1498	Coils	Coil		980	1017	-	T	07-09-2015
HMPREF1120_02278	995	Coils	Coil		636	675	-	T	07-09-2015
HMPREF1120_08102	684	Coils	Coil		407	428	-	T	07-09-2015
HMPREF1120_08102	684	Coils	Coil		639	660	-	T	07-09-2015
HMPREF1120_06777	648	Coils	Coil		189	217	-	T	07-09-2015
HMPREF1120_03946	680	Coils	Coil		452	476	-	T	07-09-2015
HMPREF1120_06794	198	Coils	Coil		89	110	-	T	07-09-2015
HMPREF1120_05700	300	Coils	Coil		266	287	-	T	07-09-2015
HMPREF1120_00355	1407	Coils	Coil		1000	1021	-	T	07-09-2015
HMPREF1120_07734	691	Coils	Coil		9	30	-	T	07-09-2015
HMPREF1120_08950	650	Coils	Coil		173	194	-	T	07-09-2015
HMPREF1120_03085	1030	Coils	Coil		907	928	-	T	07-09-2015
HMPREF1120_03085	1030	Coils	Coil		974	995	-	T	07-09-2015
HMPREF1120_04640	992	Coils	Coil		493	514	-	T	07-09-2015
HMPREF1120_04640	992	Coils	Coil		564	634	-	T	07-09-2015
HMPREF1120_04640	992	Coils	Coil		408	486	-	T	07-09-2015
HMPREF1120_04640	992	Coils	Coil		525	560	-	T	07-09-2015
HMPREF1120_04640	992	Coils	Coil		208	271	-	T	07-09-2015
HMPREF1120_04640	992	Coils	Coil		338	387	-	T	07-09-2015
HMPREF1120_04640	992	Coils	Coil		275	331	-	T	07-09-2015
HMPREF1120_08180	1888	Coils	Coil		1401	1422	-	T	07-09-2015
HMPREF1120_08180	1888	Coils	Coil		1711	1732	-	T	07-09-2015
HMPREF1120_08180	1888	Coils	Coil		1025	1046	-	T	07-09-2015
HMPREF1120_04355	762	Coils	Coil		677	698	-	T	07-09-2015
HMPREF1120_06357	377	Coils	Coil		117	138	-	T	07-09-2015
HMPREF1120_03574	608	Coils	Coil		152	181	-	T	07-09-2015
HMPREF1120_03574	608	Coils	Coil		205	226	-	T	07-09-2015
HMPREF1120_03574	608	Coils	Coil		436	457	-	T	07-09-2015
HMPREF1120_03574	608	Coils	Coil		476	504	-	T	07-09-2015
HMPREF1120_07314	770	Coils	Coil		445	474	-	T	07-09-2015
HMPREF1120_07314	770	Coils	Coil		312	340	-	T	07-09-2015
HMPREF1120_07923	1481	Coils	Coil		926	961	-	T	07-09-2015
HMPREF1120_07923	1481	Coils	Coil		871	913	-	T	07-09-2015
HMPREF1120_07923	1481	Coils	Coil		364	402	-	T	07-09-2015
HMPREF1120_07923	1481	Coils	Coil		646	667	-	T	07-09-2015
HMPREF1120_07923	1481	Coils	Coil		511	532	-	T	07-09-2015
HMPREF1120_07923	1481	Coils	Coil		734	790	-	T	07-09-2015
HMPREF1120_07923	1481	Coils	Coil		791	854	-	T	07-09-2015
HMPREF1120_07923	1481	Coils	Coil		964	999	-	T	07-09-2015
HMPREF1120_07923	1481	Coils	Coil		1002	1141	-	T	07-09-2015
HMPREF1120_01101	375	Coils	Coil		39	60	-	T	07-09-2015
HMPREF1120_01101	375	Coils	Coil		163	191	-	T	07-09-2015
HMPREF1120_05391	1259	Coils	Coil		1021	1042	-	T	07-09-2015
HMPREF1120_05391	1259	Coils	Coil		776	804	-	T	07-09-2015
HMPREF1120_05391	1259	Coils	Coil		849	937	-	T	07-09-2015
HMPREF1120_05391	1259	Coils	Coil		817	838	-	T	07-09-2015
HMPREF1120_05391	1259	Coils	Coil		438	494	-	T	07-09-2015
HMPREF1120_05391	1259	Coils	Coil		194	253	-	T	07-09-2015
HMPREF1120_05391	1259	Coils	Coil		359	387	-	T	07-09-2015
HMPREF1120_05391	1259	Coils	Coil		1057	1106	-	T	07-09-2015
HMPREF1120_05391	1259	Coils	Coil		727	769	-	T	07-09-2015
HMPREF1120_05391	1259	Coils	Coil		410	431	-	T	07-09-2015
HMPREF1120_05391	1259	Coils	Coil		261	331	-	T	07-09-2015
HMPREF1120_08796	779	Coils	Coil		198	219	-	T	07-09-2015
HMPREF1120_08796	779	Coils	Coil		100	121	-	T	07-09-2015
[truncated: 63,536 more rows]
[truncated: 10 more columns]

## Sheet: Virulence Factors
List of virulence factors regulated either in WT, MT or both.
Category	Gene	Homolog	WT1	WT2	MT	Description	Reference
Protease	Sap1-10	HMPREF1120_05067			0.09	Protease	(Mayer et al. 2013)
Invasion	Ssa1 (Hsp70)	HMPREF1120_01564	6.19	4.46	6.68	Heat shock protein	(Sun et al. 2010)
		HMPREF1120_02459	3.24	4.08
		HMPREF1120_04200	14.02	12.64	13.64
		HMPREF1120_07756	30.06	25.63	15.13
		HMPREF1120_08142	4.02	4.43	4.56

## Sheet: Putative expressed protease
Gene ID	Name	WT1 log2FC	WT1 P-value	WT2 log2FC	WT2 P-value	MT log2FC	MT P-value
HMPREF1120_01991	Serine peptidase S41	2.86154	0.00430643	2.4849	0.0042549
HMPREF1120_07375	tRNA N6-adenosine threonylcarbamoyltransferase, mitochondrial					2.16985	0.00440868
"HMPREF112000220"	Peptidase M20 Acetylornithine deacetylase	-2.93586	0.00430643	-1.47006	0.0300256
"HMPREF112000615"	S09 peptidase	-2.25724	0.0212867	-2.10761	0.0398027
"HMPREF112001940"	S09 peptidase					-3.64919	0.00315263
"HMPREF112002306"	I51 carboxypeptidase Y inhibitor					-2.17308	0.0112169
HMPREF1120_05855+A38	Carboxypeptidase S10					-2.23198	0.0255697
HMPREF1120_08439	Cerevisin					-1.47495	0.024028
"HMPREF112009227"	Carboxypeptidase S10	-1.89704	0.0278237	-2.27399	0.00901558

## Sheet: Genes UP Skin vs Control
Gene	WT1 log2FC	WT2 log2FC	MT log2FC
"HMPREF1120_00014"		2.68121468975599	2.57691169256261
"HMPREF1120_00015"		1.93448356708754	1.99919507241192
"HMPREF1120_00023"	1.5486360826982	2.09493501609509	1.92649
"HMPREF1120_00025"			2.05250631470664
"HMPREF1120_00028"			2.24533324883986
"HMPREF1120_00029"		2.32837665119387	2.1162840621168
"HMPREF1120_00031"		1.98663706323284	2.2201374437261
"HMPREF1120_00034"			1.65738519061321
"HMPREF1120_00035"	1.83040739071264	1.98470667103561	2.05907
"HMPREF1120_00036"	1.69196160684504	1.92113072705766
"HMPREF1120_00037"	1.65544558704412	2.69498824189951
"HMPREF1120_00038"	1.95579696618414
"HMPREF1120_00041"		2.7782455017127	3.02356196813467
"HMPREF1120_00042"			2.6364150926993
"HMPREF1120_00043"		2.78847792158973	3.77534672541605
"HMPREF1120_00045"		2.107096337333	3.640760989219
"HMPREF1120_00048"		2.18767107449759	2.31144152336882
"HMPREF1120_00051"	1.4801106486013
"HMPREF1120_00056"	1.82893563105661	3.36841801432822	2.96211
"HMPREF1120_00060"	1.642912664826	2.73338558609728	4.21424
"HMPREF1120_00069"		2.72845784376299	2.56868993918734
"HMPREF1120_00070"	2.41896736584599	2.6301925976629
"HMPREF1120_00072"	1.90907001548145
"HMPREF1120_00073"	1.65723569885051
"HMPREF1120_00080"	1.42098368845122
"HMPREF1120_00081_HMPREF1120_00082"	2.22403315160086	1.80654275988992
"HMPREF1120_00085"	2.46427699385272	2.03635291175138	2.17078
"HMPREF1120_00086"	3.46346602690855	2.46407563149913
"HMPREF1120_00087"	3.79335260054922	4.39982977157479	4.1158
"HMPREF1120_00088"	1.64431215147772
"HMPREF1120_00090"		2.18033529051968
"HMPREF1120_00091"	2.34290801080631		1.65114217904626
"HMPREF1120_00096"		1.73477681763128	2.05774002540757
"HMPREF1120_00098"	2.15939263508382
"HMPREF1120_00102"	3.67469845683241
"HMPREF1120_00103"	2.22264560570068
"HMPREF1120_00104"		2.35798530036586	4.07823699861792
"HMPREF1120_00114"	1.75268321187709
"HMPREF1120_00115"	1.20672726688722
"HMPREF1120_00119"	1.48384942005169	1.99541772031807	3.2808
"HMPREF1120_00129"	1.96109037773349
"HMPREF1120_00130"		2.57001120600162	2.63537557568494
"HMPREF1120_00131"		3.59829914892034	4.48008917132381
"HMPREF1120_00133"	1.58237750367851
"HMPREF1120_00140"	1.19052240494035
"HMPREF1120_00141"	1.81403949455381
"HMPREF1120_00147"			2.08388759792055
"HMPREF1120_00148"		2.3550425223249
"HMPREF1120_00149"			2.61993119472487
"HMPREF1120_00150"			3.02020135804739
"HMPREF1120_00155"		2.85134421406896	3.01900634189599
"HMPREF1120_00173"			1.34651115516305
"HMPREF1120_00177"	2.60033575835951	3.39981563257926
"HMPREF1120_00180"		2.18433231184921	2.80950508380545
"HMPREF1120_00184"	2.3645955348823	2.988222542254	3.26867
"HMPREF1120_00211"	2.74834492629889
"HMPREF1120_00213"	1.27081384470376
"HMPREF1120_00219"		1.37040224996723	2.7828757629598
"HMPREF1120_00221"	1.4567787279395
"HMPREF1120_00223"	2.77188749839081	3.20593524112589	2.64375
"HMPREF1120_00225"	1.19704000152159
"HMPREF1120_00227"	1.93611169613411	2.56064681034376	2.11212
"HMPREF1120_00236"	1.79248643356989	1.53096505444581
"HMPREF1120_00237"	1.43585995707833
"HMPREF1120_00244"	2.42148195248274		3.00541924370063
"HMPREF1120_00246"	1.84194589779325
"HMPREF1120_00253"	1.74528941586189	1.72055716712685
"HMPREF1120_00254"	1.4571607216855
"HMPREF1120_00256"			1.18856954760868
"HMPREF1120_00269"		1.3850346423692
"HMPREF1120_00272"	1.46986348297042
"HMPREF1120_00273"		3.4324622234666	3.77361407937969
"HMPREF1120_00274"	3.45415428025545
"HMPREF1120_00279"	1.80646579396844
"HMPREF1120_00288"	2.67225704158064
"HMPREF1120_00290"			2.01632357835931
"HMPREF1120_00292"	1.82712285165108	2.8399770234038	3.2141
"HMPREF1120_00293"			2.28450712779923
"HMPREF1120_00295"	1.56869579726705	1.37711642839829	1.37666
"HMPREF1120_00301"		2.31592292619292	1.75615513266159
"HMPREF1120_00316"	2.38683744426815	2.049196571228
"HMPREF1120_00322"	1.89120198741611
"HMPREF1120_00342"	1.99245573134417	2.50953423650016
"HMPREF1120_00348"	2.29633317218361	2.09652547647893
"HMPREF1120_00351"	4.41385827199761	3.0005120053529	2.25424
"HMPREF1120_00352"	2.04059219576452
"HMPREF1120_00353"			1.65495042944954
"HMPREF1120_00356_HMPREF1120_00357"			2.36527530808103
"HMPREF1120_00362"		2.35562001783402
"HMPREF1120_00363"	1.50303252285588	1.31423147938759
"HMPREF1120_00365"	2.48233433291958
"HMPREF1120_00367"	3.60585684326022
"HMPREF1120_00370"		3.53813625676963	3.37625684002039
"HMPREF1120_00385"		1.63741245643268	2.564349980401
"HMPREF1120_00388"	1.89929737955177
"HMPREF1120_00389"	3.42056136038936	4.79803615611262	4.37848
"HMPREF1120_00390"		3.40857298510094	3.50401938022995
"HMPREF1120_00392"		2.47355330869736
"HMPREF1120_00393"	2.74393528916068	1.76396080262569
"HMPREF1120_00394"			3.19734666092463
"HMPREF1120_00395"			2.28344374495272
"HMPREF1120_00396"		1.28979411327014	2.34879864621231
"HMPREF1120_00399"	2.83289673785801	2.80655195796424
"HMPREF1120_00404"	2.6879606496748
"HMPREF1120_00405"	2.08914308118501
"HMPREF1120_00410"	2.17273498623604	3.06786606507067	3.63914
"HMPREF1120_00414"			1.80329440356596
"HMPREF1120_00416"		1.67177243614384	1.62287421302984
"HMPREF1120_00418"	1.47969053823167	1.10761169178447
"HMPREF1120_00425"		2.19008782644907	2.13365784888705
"HMPREF1120_00435"			1.51634200212101
"HMPREF1120_00439"			3.160693693264
"HMPREF1120_00440"	1.60786578703013	1.8716091681159	2.83473
"HMPREF1120_00445"		2.17497606604065	4.32252018507114
"HMPREF1120_00454"	1.46021027808841
"HMPREF1120_00458"		1.35878008796022
"HMPREF1120_00459"	2.42834906626702	4.263798585209	4.47924
"HMPREF1120_00468"	1.71551593371415
"HMPREF1120_00477"	3.12260754844534	3.366882824826	3.14829
"HMPREF1120_00478"	2.52522182259132	2.74834439643084	3.73829
"HMPREF1120_00479"	3.54445685409673	3.50778058764077	4.31063
"HMPREF1120_00483"	2.01271983182907
"HMPREF1120_00492"	3.55339307778421	2.9225047394281	2.70995
"HMPREF1120_00495"	1.53212448540425
"HMPREF1120_00499"	1.64058773225098
"HMPREF1120_00502"	1.83226735137096	2.47508142415399	2.66216
"HMPREF1120_00509"	1.5726468100174
"HMPREF1120_00510"		1.87235293988669
"HMPREF1120_00514"	1.99487240909781
"HMPREF1120_00518"	2.63239083267483
"HMPREF1120_00522"		1.55070742913483	2.95486612189317
"HMPREF1120_00540"	1.88702198581174	1.93130704167029
"HMPREF1120_00542"	1.96962264378581	1.31326218771838
"HMPREF1120_00545"	1.44674070669765
"HMPREF1120_00547"			1.85013026890982
"HMPREF1120_00550"		1.60928577013944	1.90175921041581
"HMPREF1120_00553"	1.82641425694908	2.67437822153426	2.16966
"HMPREF1120_00575"	2.14498646734844		2.62492703341357
"HMPREF1120_00576"		3.15747484339804	2.92829271015126
"HMPREF1120_00580"			1.89763003770874
"HMPREF1120_00584"	2.61539150588388
"HMPREF1120_00585"		3.0698009154279	4.41429941815063
"HMPREF1120_00587"	1.95030102277502
"HMPREF1120_00597"	3.03132132067986	2.40333870195063
"HMPREF1120_00598"	3.76583952352794	3.80847067647851	2.40481
"HMPREF1120_00602"		2.60677952518836	2.15650190787321
"HMPREF1120_00608"	2.18469721043878	2.27959542317371
"HMPREF1120_00609"		1.29959517629405
"HMPREF1120_00613"			2.03312936727198
"HMPREF1120_00616"	2.78106601769844	1.95163116811196	3.07977
"HMPREF1120_00619"	2.34356023596803	1.59940115900988
"HMPREF1120_00627"	2.80505453632294	4.51146938719973	4.68724
"HMPREF1120_00652"		1.96420449273783	3.23070373894146
"HMPREF1120_00653"		1.80084918269263	1.44779519146186
"HMPREF1120_00654"	1.21915020955279
"HMPREF1120_00660"	1.45681819946675
"HMPREF1120_00663"	2.56284512013712	3.98660738467718	3.51124
"HMPREF1120_00672"	2.67737234198333	2.33644813908078	3.22626
"HMPREF1120_00674"	1.30873925056592	1.64351593517486
"HMPREF1120_00677"	1.55283759618377	1.57579120688552	1.56901
"HMPREF1120_00690"	1.72598516609575
"HMPREF1120_00702"			2.78566597698767
"HMPREF1120_00705"	2.08493365130554
"HMPREF1120_00709"	1.63095833133434
"HMPREF1120_00711"	2.06510773636825
"HMPREF1120_00714"		1.78033694326959	2.1427912445576
"HMPREF1120_00719"		1.33413349228173
"HMPREF1120_00721"	1.41101524693378
"HMPREF1120_00725"	2.13045540557434	1.23581351914757
"HMPREF1120_00726"	3.57978361567219	3.15556271109906	2.17858
"HMPREF1120_00739"	1.51177224684411
"HMPREF1120_00744"	2.36977606029312	1.9371954584931
"HMPREF1120_00745"	1.79857352285603	2.25176458128535	2.5323
"HMPREF1120_00753"	1.56352258924136		2.05470987671783
"HMPREF1120_00756"	1.48188400454965
"HMPREF1120_00762"	2.75398537151417	2.16497301254901	1.88437
"HMPREF1120_00763"	2.00746522782274	1.67205717509652
"HMPREF1120_00772"			1.34124606958754
"HMPREF1120_00773"			1.50753378701897
"HMPREF1120_00778"	2.54233082370003	2.65694239115459	3.96255
"HMPREF1120_00779"	2.74435052786713	3.69653391210707
"HMPREF1120_00792"		2.46195484876317	2.0363300307789
"HMPREF1120_00793"	3.07446109528634	2.08972879649071
"HMPREF1120_00800"		1.50633092042836
"HMPREF1120_00801"		1.7775171610094	1.68746549905916
"HMPREF1120_00813"	4.43140741868139	3.19773190370769
"HMPREF1120_00817"	2.87855443678354	2.54652362040899	2.419
"HMPREF1120_00818"		6.16778322887157	4.75427182385278
"HMPREF1120_00819"			1.25297611301897
"HMPREF1120_00821"		1.68600399063896	1.8907691515798
"HMPREF1120_00839"		1.1604074304461
"HMPREF1120_00841"	1.83696547997613		2.48562636652744
"HMPREF1120_00848"	1.22568026201916	1.76479438041372
"HMPREF1120_00849"	1.96853984116062	1.60070721932077
"HMPREF1120_00851"		1.22315529558151	1.77826019932206
"HMPREF1120_00852"	1.58631313680968
"HMPREF1120_00854"	1.74551527775416
"HMPREF1120_00862"	2.70432268658739	2.55949881999909	3.15427
"HMPREF1120_00864"	2.66519274090374	3.97677221633972	4.21381
"HMPREF1120_00867"	2.58386234130025	2.10570195315342
"HMPREF1120_00872"			2.49810715893836
"HMPREF1120_00873"	3.30999548045433	3.23322249292543	3.51816
"HMPREF1120_00883"	4.48797984087545	4.70203867931197	3.7688
"HMPREF1120_00886"		2.10880714580349
"HMPREF1120_00908"	4.15689627419194	3.75158699568301	2.47875
"HMPREF1120_00909"	1.6190563042693	2.06275859153813	2.79899
"HMPREF1120_00910"		2.34106559167006	4.32512081336282
"HMPREF1120_00912"	2.14873054281157	2.65524593470744
"HMPREF1120_00915"	2.4425072388816	2.1460911879416
"HMPREF1120_00916"	1.70385947681649
"HMPREF1120_00918"	2.1090787191361	3.52321528295659	3.40035
"HMPREF1120_00919"		3.49523607668365	3.66654016374947
"HMPREF1120_00922"	1.13121740009842		1.33292056203335
"HMPREF1120_00930"	1.37637676619679	1.17398337661855
"HMPREF1120_00933"	2.10485350712179	2.29571472451941
"HMPREF1120_00934"	1.98109475815064	1.74006118634832
"HMPREF1120_00939"	2.40640098503298	4.13490945509334	3.58428
"HMPREF1120_00940"	2.45358229200112	3.50554451241096	2.5824
"HMPREF1120_00943"	2.63072163275395
"HMPREF1120_00945"	1.22667485917247		1.93112689332194
"HMPREF1120_00947"	2.11250594632686
"HMPREF1120_00958"			1.75805764163313
"HMPREF1120_00962"			1.35296982814583
"HMPREF1120_00965"	2.2844538857066	1.2466370265478
"HMPREF1120_00969"	3.02005433336022	1.90178991814134	1.73477
"HMPREF1120_00973"		1.3991815007405
"HMPREF1120_00983"	2.11412418848258
"HMPREF1120_00985"	1.75993068891403	1.78649379329893	3.37445
"HMPREF1120_00987"	2.44144715244078	3.25872400306397	3.22916
"HMPREF1120_00990"	2.10373577499356	2.8542641014279	2.80864
"HMPREF1120_00993"	1.38255858925508
"HMPREF1120_01010"	1.27372212196565
"HMPREF1120_01011"	3.567325124469	3.42533785027846	3.66771
"HMPREF1120_01028"	2.96293374655559	3.25320442963736	3.41047
"HMPREF1120_01029"		2.29335645924696	1.9906129041941
"HMPREF1120_01035"	2.98414093953139
"HMPREF1120_01039"	2.04462869962096
"HMPREF1120_01041"		2.97800495805505	2.60646727063957
"HMPREF1120_01042"	1.4029598309313
"HMPREF1120_01044"	2.00835362246702
"HMPREF1120_01056"		2.33482312950444	3.71799654497736
"HMPREF1120_01057"		2.39886905533926	2.84008405719035
"HMPREF1120_01064"	1.57940415388927
"HMPREF1120_01072"		1.72214196794247	1.81610498003542
"HMPREF1120_01073"		1.23698425050523
"HMPREF1120_01076"	2.56311004555629	1.51243309600324
"HMPREF1120_01079"			4.37368011256959
"HMPREF1120_01080"	1.98562380795902
"HMPREF1120_01082"	2.62265333880805
"HMPREF1120_01086"			1.93402590004753
"HMPREF1120_01095"		2.95408712572008	4.19616673011888
"HMPREF1120_01104"			3.03371098046967
"HMPREF1120_01106"			2.34408166850816
"HMPREF1120_01107"	1.69354067472054	1.80678569601342
"HMPREF1120_01118"			3.3244057090269
"HMPREF1120_01121"		2.33319727268539	2.50800649509279
"HMPREF1120_01124"			1.37362855888176
"HMPREF1120_01125"	2.61119383995563	3.04228346769388	2.91525
"HMPREF1120_01128"		2.51872199470087	2.55443075881941
"HMPREF1120_01129"	1.69758657951758
"HMPREF1120_01131"		1.91489852071953	3.23596051065468
"HMPREF1120_01140"	2.50021235616297	3.38312054835964	4.08448
"HMPREF1120_01141"		2.12429082844863	3.11758000746681
"HMPREF1120_01147"	1.50966358576776
"HMPREF1120_01153"			2.70814561836009
"HMPREF1120_01173"	1.12858054077213		2.3308915905613
"HMPREF1120_01175"			2.25033105214475
"HMPREF1120_01176"	1.41427516150833
"HMPREF1120_01177"	2.24002293949016	3.064310985189	2.94296
"HMPREF1120_01179"		1.57764478076998	2.26095559919108
"HMPREF1120_01192"	1.6973774294321
"HMPREF1120_01207"	2.18163075670829
"HMPREF1120_01209"			1.70751301897507
"HMPREF1120_01214"	1.24825351519233	1.46523500061948
"HMPREF1120_01220"		1.93060266317611	2.34041895050524
"HMPREF1120_01221"			1.33670882246468
"HMPREF1120_01226"	2.12430077375398
"HMPREF1120_01228"	1.58904396351128	1.53676706809015
"HMPREF1120_01230"	2.41752301740498
"HMPREF1120_01232"	1.93986552784264	1.71403623603403	1.28402
"HMPREF1120_01236"	1.89448012058697	1.33128419937989
"HMPREF1120_01238"	5.51063014078238	4.35092562904248	6.64716
"HMPREF1120_01246"			2.12480028097782
"HMPREF1120_01249"	2.03609573664846
"HMPREF1120_01250"			1.88599364331725
"HMPREF1120_01260"	1.51570724601436
"HMPREF1120_01261"		1.83901376438276
"HMPREF1120_01264"		1.95402902502253	2.45919874922738
"HMPREF1120_01269"			1.63226233308386
"HMPREF1120_01270"			2.56030306457927
"HMPREF1120_01272"		2.09197405444465
"HMPREF1120_01277"	1.49653527572659
"HMPREF1120_01290"	1.28694110243269	1.63473025169795	1.75646
"HMPREF1120_01292"		1.74154106422447
"HMPREF1120_01297"			1.74666528536095
"HMPREF1120_01298"	3.59517189937013	5.39673846842003	4.9522
"HMPREF1120_01307"	1.53611079571328
"HMPREF1120_01322"	2.5176389877063
"HMPREF1120_01326"		1.31786237396684	1.91016158630894
"HMPREF1120_01330"		3.36141943789338	2.01880235904656
"HMPREF1120_01344"	1.50704015076221
"HMPREF1120_01348"		2.21891730504922
"HMPREF1120_01350"	3.79144324697601	3.95022310673444	3.51579
"HMPREF1120_01351"	2.41298003212323		1.45122729874324
"HMPREF1120_01355"			1.42654248307038
"HMPREF1120_01360"		3.27672555604692	3.55788860012892
"HMPREF1120_01373"		1.57002964327228
"HMPREF1120_01378"			2.08047565682435
"HMPREF1120_01385"	1.52748735662365
"HMPREF1120_01387"		1.92886560286431	1.65027519996796
"HMPREF1120_01389"		1.70418864214193	2.57505155401197
"HMPREF1120_01395"	1.74516466748343
"HMPREF1120_01397"	3.25861750517156		4.58309127737033
"HMPREF1120_01401"	1.29720273771841	2.35446800244754	2.80333
"HMPREF1120_01415"	2.16357357137863	1.91226725582589
"HMPREF1120_01421"	1.47678835561267
"HMPREF1120_01423"	1.47159492688211
"HMPREF1120_01433"	1.70282230031453
"HMPREF1120_01434"	2.16143845931967	2.8294917652957
"HMPREF1120_01435"	1.96536909482038	1.88732409522944
"HMPREF1120_01437"	1.39454144513107
"HMPREF1120_01438"	2.18793748232481	1.84381989140602	2.57426
"HMPREF1120_01440"	3.12885755698917	2.14343764018308	2.79136
"HMPREF1120_01442"		1.88533941103258	3.91147002522341
"HMPREF1120_01443"		2.28183820181018	2.11021588791895
"HMPREF1120_01444"	1.2549261492051
"HMPREF1120_01451"	2.20151441624187
"HMPREF1120_01456"		1.58551398959129	4.27497129192863
"HMPREF1120_01457"		4.4891908645089	4.54277262031899
"HMPREF1120_01458"		1.64729698693896	2.11479599527741
"HMPREF1120_01459"	1.42298436324576	1.88998353499087	2.07908
"HMPREF1120_01463"	2.21255510841667	2.37510457519871	2.57024
"HMPREF1120_01465"	1.33351802769759
"HMPREF1120_01467"		2.79468195870375	2.24320857631505
"HMPREF1120_01469"	1.25905320636135
"HMPREF1120_01475"		2.01164706886708	1.42412858320049
"HMPREF1120_01484"			1.73108539690624
"HMPREF1120_01485"			1.27613220652375
"HMPREF1120_01495"			3.07060378305621
"HMPREF1120_01496"	3.36339154882986	4.98889681219089
"HMPREF1120_01497"		4.49874468238072	5.5978481494056
"HMPREF1120_01498"	4.03847353789475	4.01113927301691	4.93963
"HMPREF1120_01499"	3.22499133698344	2.4774133077184
"HMPREF1120_01519"	1.70032802125655
"HMPREF1120_01532"	2.61942233811228
"HMPREF1120_01536"		2.22315622741428	3.27213589989217
"HMPREF1120_01544"			3.16373184623945
"HMPREF1120_01546"		1.7768465974891	3.24340418306861
"HMPREF1120_01547"		2.43113725400767	3.74345804756982
"HMPREF1120_01552"	1.87361257918789
"HMPREF1120_01558"		2.15370578184162	3.09683102549109
"HMPREF1120_01561"	1.74399720172906
"HMPREF1120_01564"	2.62893863311016	2.16109570128139	2.74383
"HMPREF1120_01566"		1.69718668545869
"HMPREF1120_01574"	1.27941727233589
"HMPREF1120_01575"	1.71902056018965
"HMPREF1120_01579"		3.41888065267546
"HMPREF1120_01584"			1.77975010566458
"HMPREF1120_01598"	1.82197533956019
"HMPREF1120_01603"		1.87581679504746	2.42596770951587
"HMPREF1120_01608"	2.88512384808825	2.28898169948268	2.79886
"HMPREF1120_01612"		2.2974485172365	3.29365379753904
"HMPREF1120_01616"	2.3779451812428	2.60485720304143	2.23457
"HMPREF1120_01617"	2.12042803930717
"HMPREF1120_01637"	2.46148316978621	3.97482580147003	5.72414
"HMPREF1120_01642"			1.96333991215692
"HMPREF1120_01643"			2.63909915821604
"HMPREF1120_01647"		1.88631673715904	2.34550911663783
"HMPREF1120_01648"		1.59454613416955
"HMPREF1120_01649"		3.98996562167011	3.1728335260224
"HMPREF1120_01653"		2.35711249288205	2.57218567067775
"HMPREF1120_01654"		1.40479143030153
"HMPREF1120_01676"	2.39933258325537		1.95153067466588
"HMPREF1120_01679"		2.56634763707768
"HMPREF1120_01680"	1.89029484898654
"HMPREF1120_01683"		2.1386977402137
"HMPREF1120_01693"	1.43894287650318	1.61731431747491
"HMPREF1120_01696"	1.75535941296184
"HMPREF1120_01708"	1.28430593761234
"HMPREF1120_01709"		1.72382252596423
"HMPREF1120_01733"	1.29776497303624
"HMPREF1120_01736"	2.23698471808742
"HMPREF1120_01738"		1.20644349137001
"HMPREF1120_01741"			1.33118882034709
"HMPREF1120_01748"		1.375633186196
"HMPREF1120_01750"			1.9218622032204
"HMPREF1120_01755"	2.1263578837178	4.18073864573758	4.51983
"HMPREF1120_01756"	2.16982313592272
"HMPREF1120_01760"	4.54849113961051	2.15316096498069	5.27276
"HMPREF1120_01771"	1.26098107459212	1.60155301274952
"HMPREF1120_01773"		2.39324377453661	3.01335781978741
"HMPREF1120_01774"			1.36157410992308
"HMPREF1120_01778"	1.86406356333133	1.58031065877358	1.78356
"HMPREF1120_01787"	3.58984758154485
"HMPREF1120_01788"	2.1102761564905
"HMPREF1120_01789"		1.78690462176573
"HMPREF1120_01795"	2.13773254119857	2.91399262550535	2.59146
"HMPREF1120_01817"			2.97012987580289
"HMPREF1120_01818"	1.94797410479269
"HMPREF1120_01821"		5.84800546636671	4.7641752077402
"HMPREF1120_01825"		2.02320060527054	2.51569930572029
"HMPREF1120_01833"	1.72400378662634
"HMPREF1120_01834"	3.31137106734661	3.33013114952896	1.74831
"HMPREF1120_01845"		1.24268263297446	1.64508425377168
"HMPREF1120_01854"		2.66566299628263	2.87008672012432
"HMPREF1120_01857"	1.37655727836529
"HMPREF1120_01864"		2.14567644423011	3.26538887245397
"HMPREF1120_01869"	2.45620226470673		2.06051737063853
"HMPREF1120_01877"	1.14102160905985	1.48252780273217	2.34304
"HMPREF1120_01878"		3.0460869430721	3.55227278760549
"HMPREF1120_01881"		2.22137240312619	3.84701579930621
"HMPREF1120_01885"	1.90768261849814	3.15249410788028	3.48636
"HMPREF1120_01890"	2.0443248413197
"HMPREF1120_01891"		1.56077135564288
"HMPREF1120_01903"	1.82002238040462	2.22854461272051	1.89163
"HMPREF1120_01904"		2.84226441616324	1.70469633642884
"HMPREF1120_01910"			1.77502590204519
"HMPREF1120_01913"			1.87681391071889
"HMPREF1120_01924"	2.17881843094642	2.4501732404045
"HMPREF1120_01927"		1.91468955607953
"HMPREF1120_01933"		1.43531941471443
"HMPREF1120_01945"		1.93046149942455	2.35263979717216
"HMPREF1120_01946"			1.61683354692355
"HMPREF1120_01961"			2.25832188267405
"HMPREF1120_01967"		3.38257937689053	4.1091439252067
"HMPREF1120_01968"			3.32833185543219
"HMPREF1120_01971"	3.27394051087337	2.04798517524738	2.45289
"HMPREF1120_01974"	2.09001244745737
"HMPREF1120_01979"			1.94625197707976
"HMPREF1120_01985"	1.65062850805597	1.79962835419139
"HMPREF1120_01986"	2.42204300808702
"HMPREF1120_01990"	1.5840198216749
"HMPREF1120_01991"	2.86154412083352	2.48490492530986
"HMPREF1120_01995"			2.41330661924305
"HMPREF1120_01999"		2.8546976882135
"HMPREF1120_02000"	2.02227110001677		1.98824130671959
"HMPREF1120_02010"			3.37247385060152
"HMPREF1120_02032"		1.92395620751957
"HMPREF1120_02039"	2.53589254333361	1.95134988821124	2.70309
"HMPREF1120_02053"			1.6278771264202
"HMPREF1120_02054"			1.32428074852628
"HMPREF1120_02057"			1.97250949752101
"HMPREF1120_02059"	1.85983567628412	2.06264110512765	1.93902
"HMPREF1120_02062"	2.13127805602177	2.32555362967832	2.11319
"HMPREF1120_02063"		2.09319387966515
"HMPREF1120_02065"	1.93171630205444	2.09603845419921	2.09263
"HMPREF1120_02067"		1.54934861737341
"HMPREF1120_02069"		1.99134174598359
"HMPREF1120_02074"		3.29028640874632	3.05160161151493
"HMPREF1120_02075"	2.75102880523313	3.10295672993784	2.24575
"HMPREF1120_02081"			2.56416854715698
"HMPREF1120_02088"	3.15181477470706	3.4570059775069	3.74013
"HMPREF1120_02092"	1.57631290137254	2.11681211049794
"HMPREF1120_02111"		1.7995573929891	2.60803227850934
"HMPREF1120_02112"		3.68300916885921
"HMPREF1120_02114"	1.79760341632375
"HMPREF1120_02115"		1.4829282909856
"HMPREF1120_02119"		1.55611977686527	1.64852770292945
"HMPREF1120_02121"	1.34508528966619
"HMPREF1120_02130"		1.77599803756489
"HMPREF1120_02133"			2.14512310847341
"HMPREF1120_02135"	1.87841142809193	2.51339160765153	3.07189
"HMPREF1120_02138"		1.68096181180936	3.40696939748351
"HMPREF1120_02139"		2.22276336561835	4.31226742000889
"HMPREF1120_02148"	2.05614630146491	1.33523731056501
"HMPREF1120_02157"	2.06913693741072
"HMPREF1120_02159"			3.26222024853386
"HMPREF1120_02160"	1.9854995757935
"HMPREF1120_02164"	4.07007933508428	5.02488595528876	4.8768
"HMPREF1120_02174"		1.57508420855648
"HMPREF1120_02176"	2.15760609679015
"HMPREF1120_02183"	1.28520913459661
"HMPREF1120_02184"	2.21383990994514	1.88027212354163
"HMPREF1120_02191"	2.05819218811356	2.26498666161431
"HMPREF1120_02201"	2.21786674084793
"HMPREF1120_02225"	2.8004890580583
"HMPREF1120_02227"	1.53752352726309
"HMPREF1120_02242"			1.65027378937506
"HMPREF1120_02246"		1.88093218247243	3.72556250753083
"HMPREF1120_02248"	2.05462623771664	1.90615892512955	1.43915
"HMPREF1120_02257"	2.45581362404568	1.94577720462293	1.80501
"HMPREF1120_02268"	2.34709590227022	3.64618747210907	4.72695
"HMPREF1120_02269"	1.60155866243006	2.16999956932482	3.28594
"HMPREF1120_02274"		2.93737994395834
"HMPREF1120_02275"		4.81340822601328	4.99684147917874
"HMPREF1120_02283"	2.57305691196518	2.95360797233866	2.8406
"HMPREF1120_02291"	2.87837642380338	3.07163912845856
"HMPREF1120_02292"	1.38539016125888		2.28448987818508
"HMPREF1120_02293"	3.61390668732203
"HMPREF1120_02297"		3.45511507286648	3.72149173346243
"HMPREF1120_02300"		2.84095739253423
"HMPREF1120_02312"	2.00749933681268
"HMPREF1120_02321"	2.72676671593201
"HMPREF1120_02322"	2.70852819823787
"HMPREF1120_02325"	1.50644722941077
"HMPREF1120_02329"		2.79084598162751	3.71213565614079
"HMPREF1120_02332"	3.51988726914718	3.34719338752253	2.63451
"HMPREF1120_02336"		2.78669392948767
"HMPREF1120_02342"	2.01217871011997	2.00369201857713
"HMPREF1120_02345"	1.79406965202473
"HMPREF1120_02346"	1.91016004761671
"HMPREF1120_02347"	4.04892856700495	5.21789233245416	4.60618
"HMPREF1120_02348"		1.54146780966905	2.34573457739466
"HMPREF1120_02359"	3.9442849949111
"HMPREF1120_02363"	1.10050441981572
"HMPREF1120_02371"	1.83883362866799
"HMPREF1120_02376"	1.59148821257746	1.52346061362033
"HMPREF1120_02379"	4.14441381201613	4.82804095616879	4.32212
"HMPREF1120_02382"		1.63971136785898
"HMPREF1120_02385"	4.86443338143476	5.76490021378764	4.75084
"HMPREF1120_02386"	3.31392827817226	4.42919423743686	3.78765
"HMPREF1120_02387"			5.75634307556028
"HMPREF1120_02388"	1.50002762436895	1.63284623248424
"HMPREF1120_02393"			1.81663023123403
"HMPREF1120_02396"	2.01294837122312	3.04225121433973	3.5254
"HMPREF1120_02400"			1.63697352708125
"HMPREF1120_02401"			1.90293632758816
"HMPREF1120_02402"	1.52127750282816	1.31775394136485	1.41888
"HMPREF1120_02403"		1.55236885232148	1.49629594721908
"HMPREF1120_02407"	1.16443309065356
"HMPREF1120_02408"		2.37108427741126	4.29967531649225
"HMPREF1120_02409"	1.23086922833968
"HMPREF1120_02420"	2.88530923270304	2.23854611599263
"HMPREF1120_02421"	1.39083465572778
"HMPREF1120_02423"	2.31217159200191	1.54889211978374	1.65299
"HMPREF1120_02424"	2.30139875138097	2.31264777910647	3.44667
"HMPREF1120_02425"		1.57542449764769
"HMPREF1120_02426"		2.03322937917691	2.25615283835622
"HMPREF1120_02427"		1.43289810008943	2.79546660413821
"HMPREF1120_02428"			3.0198383960252
"HMPREF1120_02438"	1.51348026151191
"HMPREF1120_02442"	1.85504815454776
"HMPREF1120_02444"	1.54671192989267		2.56665561145092
"HMPREF1120_02445"	2.38957407456166	2.47811679495404
"HMPREF1120_02446"	1.89406017168688
"HMPREF1120_02450"			2.4635433233733
"HMPREF1120_02459"	1.69858591982595	2.03454417614513
"HMPREF1120_02468"	1.7404336692469
"HMPREF1120_02471"	3.01744331414774	3.66243343010259	3.42156
"HMPREF1120_02475"	3.2554210899739	3.0275060362284
"HMPREF1120_02476"	1.88419160620112
"HMPREF1120_02486"			2.64763075657731
"HMPREF1120_02491"	2.4731055900095
"HMPREF1120_02497"		1.19357933511393
"HMPREF1120_02501"	2.84671402798599	2.71325991742339	2.43008
"HMPREF1120_02504"	2.1242237177974
"HMPREF1120_02512"			3.72924461944072
"HMPREF1120_02513"	1.81505977178298		1.49650162028897
"HMPREF1120_02516"			1.88220749752161
"HMPREF1120_02531"			2.45643443733577
"HMPREF1120_02538"	2.44797991690912
"HMPREF1120_02540"			2.00041445952638
"HMPREF1120_02550"	1.4460044036513		1.9209326582485
"HMPREF1120_02552"			1.89085401692656
"HMPREF1120_02553"	1.66619507589467
"HMPREF1120_02555"	2.82175390553022	2.52781661726862	2.85376
"HMPREF1120_02560"		2.03210396817195
"HMPREF1120_02574"		4.36668711386138	3.54886674777417
"HMPREF1120_02582"	1.53127415462206	2.24660624845676	2.42547
"HMPREF1120_02584"			2.14511569091452
"HMPREF1120_02589"	1.2322257255693
"HMPREF1120_02595"	2.70427338828474
"HMPREF1120_02598"	1.83736124964288	3.32692984362591	3.64779
"HMPREF1120_02609"		2.25899670977795	2.3340737673298
"HMPREF1120_02613"		1.99472389366037	2.46964369343439
"HMPREF1120_02627"			1.49420632404454
"HMPREF1120_02635"	1.8289612233095
"HMPREF1120_02636"	1.4272857806807
"HMPREF1120_02645"		1.64481953301609	1.57640799470884
"HMPREF1120_02652"		2.98683604740447	1.97741801913616
"HMPREF1120_02653"	2.20989196747922	2.45440228510749
"HMPREF1120_02656"			2.71230664529469
"HMPREF1120_02657"	3.15852713130843	2.19782248260177	2.03997
"HMPREF1120_02662"	3.14645069570823	2.73417532461101	2.6337
"HMPREF1120_02676"			2.24481057232188
"HMPREF1120_02697"			2.07200010665828
"HMPREF1120_02703"			2.72484837792053
"HMPREF1120_02704"	1.15587929058008
"HMPREF1120_02711"		1.8128235115579
"HMPREF1120_02714"			2.61848006998414
"HMPREF1120_02715"		1.23779118407199	2.87391778042959
"HMPREF1120_02728"		2.08708163530038
"HMPREF1120_02729"			2.35536373624317
"HMPREF1120_02741"	1.18440541561922
"HMPREF1120_02743"	2.27118175772283
"HMPREF1120_02745"		1.68724409892913
"HMPREF1120_02755"	3.24871520706567	2.6417538669043	1.72467
"HMPREF1120_02763"	4.11190474719197	5.3199897933867	4.57465
"HMPREF1120_02769"	2.37774915766554	2.25027503584371	2.73133
"HMPREF1120_02779"		1.49729674787727	2.37814609366901
"HMPREF1120_02780"	2.87985861326557	2.90180769670554	3.16753
"HMPREF1120_02789"		2.68453318904669	2.09286516372608
"HMPREF1120_02790"		2.33433576964196	3.41616063526826
"HMPREF1120_02795"	2.63236984592747	3.70956061920811	3.72012
"HMPREF1120_02796"		1.86101295492383	2.94689237174013
"HMPREF1120_02802"	2.22666066947582	1.92170263418736	1.90321
"HMPREF1120_02803"	2.45794097160958	4.21803651490749	4.11605
"HMPREF1120_02810"	2.49484513387212	2.42901804218745	2.88936
"HMPREF1120_02813"	1.33064247973002	1.5623130345227	2.44382
"HMPREF1120_02839"	1.59361345448954
"HMPREF1120_02842"		1.99336175205074	1.77215858358281
"HMPREF1120_02846"	1.69518955197857
"HMPREF1120_02857"		2.91844950493243	3.07835671179584
"HMPREF1120_02859"	2.15193354830443
"HMPREF1120_02860"			1.88703114608846
"HMPREF1120_02867"	1.92388000173656		1.96001004226707
"HMPREF1120_02871"	1.35839617678392
"HMPREF1120_02872"			2.33922216007996
"HMPREF1120_02877"		1.58105756202022	2.21488968236384
"HMPREF1120_02879"	1.85768263393857
"HMPREF1120_02886"	1.27180250507511
"HMPREF1120_02893"		1.88575519927755
"HMPREF1120_02896"		1.42332064100721
"HMPREF1120_02898"		3.84839954236961	2.721572232414
"HMPREF1120_02903"		2.13658647401379
"HMPREF1120_02925"	2.10693387827752	3.07656804320877	4.0634
"HMPREF1120_02927"	1.49957908999573	2.55260505628015	1.92753
"HMPREF1120_02931"			1.79719013501827
"HMPREF1120_02933"	1.54673018252891
"HMPREF1120_02934"	1.70715403558893
"HMPREF1120_02936"			2.08858094251283
"HMPREF1120_02937"	1.9747422157782
"HMPREF1120_02941"	1.99094625906253
"HMPREF1120_02943"			1.53228479232225
"HMPREF1120_02955"	2.10922877526542	2.52341631111212	3.30688
"HMPREF1120_02956"	1.73806225619297	1.2938781367088	1.37671
"HMPREF1120_02960"			2.82036832565806
"HMPREF1120_02997"	2.18309926014916	3.36131592160727	3.76752
"HMPREF1120_02999"			2.61028154184043
"HMPREF1120_03008"	1.26597713160337
"HMPREF1120_03010"	2.70038944995218	2.88748796822066	2.56775
"HMPREF1120_03025"	3.61447845649155	3.19035104389468
"HMPREF1120_03032"	2.22018399825408	1.31091456995191
"HMPREF1120_03039"			1.46962699334116
"HMPREF1120_03041"			1.89005910670293
"HMPREF1120_03050"	1.58346680995983
"HMPREF1120_03052"	1.62383822208628
"HMPREF1120_03053"		2.46312153404752
"HMPREF1120_03054"		1.91572292461679
"HMPREF1120_03057"	1.62359139517067	2.71888729245377	3.20905
"HMPREF1120_03068"	1.68468960479888
"HMPREF1120_03070"	2.9901983978324	3.88566716046968	4.28592
"HMPREF1120_03071"	1.386318380688
"HMPREF1120_03076"	1.20189908193798
"HMPREF1120_03082"	3.62044921105227	3.26625857591941
"HMPREF1120_03083"		1.28682173454906	1.61013258726417
"HMPREF1120_03084"	1.59105242237798		2.17536177912803
"HMPREF1120_03085"	1.40062399493256
"HMPREF1120_03087"			3.04846608971584
"HMPREF1120_03091"		1.43115262068009
"HMPREF1120_03092"	2.05793212861665	1.85026133734686
"HMPREF1120_03094"	2.84963463519269
"HMPREF1120_03113"			2.05026200214266
"HMPREF1120_03118"	2.44915221373327	2.78505717976704	2.45391
"HMPREF1120_03120"		2.6005564085501	2.75716890566232
"HMPREF1120_03127"	1.34227896720054
"HMPREF1120_03134"		1.51860959195167
"HMPREF1120_03149"	1.78789837752283
"HMPREF1120_03159"	1.66766243281748
"HMPREF1120_03166"			1.85733422193981
"HMPREF1120_03169"	3.32033587271999	5.15086778015	3.44435
"HMPREF1120_03180"			2.58322057858359
"HMPREF1120_03181"	1.87864608598758		1.70560939425151
"HMPREF1120_03202"	1.54274452064793
"HMPREF1120_03213"	2.00460666511225	1.54892812017118
"HMPREF1120_03220"	1.97185579413363	1.86718727743549	1.70795
"HMPREF1120_03224"		2.04329619094277
"HMPREF1120_03233"			1.69040854280297
"HMPREF1120_03235"	1.36036612643782
"HMPREF1120_03249"		1.8822824865168	1.63463043011257
"HMPREF1120_03252"	2.38019580495417
"HMPREF1120_03265"		1.4693428146917
"HMPREF1120_03266"	1.63489735993137
"HMPREF1120_03269"		1.69387538433526
"HMPREF1120_03279"	1.7855283552791	1.41590555836299
"HMPREF1120_03280"		2.28897448401431
"HMPREF1120_03283"	1.32629008763093	1.46275873365988	2.35094
"HMPREF1120_03286"	1.91649566732339	2.7824210104144
"HMPREF1120_03288"		2.11909609821742	2.10226830893844
"HMPREF1120_03294"		1.71748806527302
"HMPREF1120_03299"	2.30662191129293
"HMPREF1120_03300"		1.75751017355357	3.20621519396724
"HMPREF1120_03301"			4.11179891985088
"HMPREF1120_03302"	1.66797103050147	1.65032682923263	2.38548
"HMPREF1120_03305"	1.24281446163049
"HMPREF1120_03308"	3.16500677058628	5.44343970282623	5.6485
"HMPREF1120_03309"	1.56702739141329
"HMPREF1120_03310"			1.38010404376698
"HMPREF1120_03319"	1.63764331214975
"HMPREF1120_03323"	1.91330258909931	2.92826137438399
"HMPREF1120_03328"			4.22265440165012
"HMPREF1120_03346"	1.869858616953
"HMPREF1120_03351"	1.76346809560106
"HMPREF1120_03353"			2.75362937050905
"HMPREF1120_03381"	2.10522539828468		1.46957463235375
"HMPREF1120_03382"	1.86328565326763	1.07547762941006
"HMPREF1120_03387"	3.72038057122573	4.37400852602467	2.79055
"HMPREF1120_03392"		2.04465850589993	2.35029775989847
"HMPREF1120_03396"		1.82186883137012
"HMPREF1120_03398"	1.22539845256267
"HMPREF1120_03399"	3.81094834659883	3.64672440256395	2.67214
"HMPREF1120_03401"		3.10849625643471	4.33051573421178
"HMPREF1120_03403"			1.94907696032489
"HMPREF1120_03429"	1.46708311664822
"HMPREF1120_03435"		1.35060511825206
"HMPREF1120_03444"		2.90160358172159	4.78847919994097
"HMPREF1120_03448"		1.46064777500565	1.60279411212681
"HMPREF1120_03449"	1.42429036309765
"HMPREF1120_03471"			1.84362657273303
"HMPREF1120_03482"		1.91882020218986
"HMPREF1120_03490"	2.54386432143745	2.23760320866302
"HMPREF1120_03498"	1.59544899323605	1.83491986881031
"HMPREF1120_03503"		2.83624921481672	2.95754949282075
"HMPREF1120_03507"	1.51143805329847
"HMPREF1120_03509"	2.16972512445139
"HMPREF1120_03511"	1.53636146214581
"HMPREF1120_03517"		3.77331499896466	3.72575773632664
"HMPREF1120_03528"		1.93839661949676	2.74374691704188
"HMPREF1120_03529"		2.57955400857326
"HMPREF1120_03541"			3.19958733185033
"HMPREF1120_03544"		2.60031549915183
"HMPREF1120_03550"			2.18689738201182
"HMPREF1120_03556"			1.96514491619116
"HMPREF1120_03557"		3.2255205901659	3.16121679373862
"HMPREF1120_03561"	2.13443379109018	2.06465391114855	1.81353
"HMPREF1120_03565"			1.52337370849329
"HMPREF1120_03568"		1.57573034012805	2.4687535533132
"HMPREF1120_03570"	1.71159384279898
"HMPREF1120_03575"		1.18719441742522
"HMPREF1120_03579"			2.84448414477178
"HMPREF1120_03581"	1.3490389867982	2.45766592856936	4.26983
"HMPREF1120_03582"	1.93759227783596	2.53412548946098	3.08789
"HMPREF1120_03589"			3.11700485465809
"HMPREF1120_03597"	1.71380380013862	1.94550241008406	2.91941
"HMPREF1120_03605"		2.23242772446137	2.24301295907925
"HMPREF1120_03610"			1.7342596389945
"HMPREF1120_03611"	2.90254654493539	2.26944921499721	3.16331
"HMPREF1120_03614"		2.83625090086911	3.83542869842501
"HMPREF1120_03615"		1.7077454338122
"HMPREF1120_03620"	1.32167129724346
"HMPREF1120_03622"		1.90201291892911
"HMPREF1120_03629"		2.76837280691323	3.39519496215669
"HMPREF1120_03639"	1.82114955553719	2.16440885644152	3.61587
"HMPREF1120_03642"		2.47689789547983
"HMPREF1120_03643"		1.82277031324172
"HMPREF1120_03652"	2.69056004285926
"HMPREF1120_03654"		1.82613993994252	1.75897765220386
"HMPREF1120_03655"	2.3895442770507	3.15452062986683
"HMPREF1120_03656"			2.70925259588277
"HMPREF1120_03657"	2.2051023266877
"HMPREF1120_03660"	1.49366722366817	2.82122644705069	2.74982
"HMPREF1120_03662"			3.04478959485395
"HMPREF1120_03666"		2.6830033011467
"HMPREF1120_03697"			1.54200314426565
"HMPREF1120_03701"	2.24525794812122
"HMPREF1120_03708"	1.71540455837326
"HMPREF1120_03713"			1.6368042417467
"HMPREF1120_03747"			3.60487812540613
"HMPREF1120_03751"	3.45062573075899	3.97358011602264
"HMPREF1120_03756"	1.7081291713814	3.09071591014984	3.65581
"HMPREF1120_03759"		1.46885339047623
"HMPREF1120_03764"		2.57904794351648	2.12064448301571
"HMPREF1120_03765"		3.46933733267009	3.37489767943223
"HMPREF1120_03766"		5.16883552880492	3.54047093118603
"HMPREF1120_03768"		4.82579045959191	4.50112688023715
"HMPREF1120_03771"	2.56479321245355	1.97354209342719	2.73196
"HMPREF1120_03781"		2.32300012290381
"HMPREF1120_03788"	1.9338396985171
"HMPREF1120_03791"	1.84315549975829	1.8643875757217	2.40005
"HMPREF1120_03801"			2.25747702510108
"HMPREF1120_03806"	3.29329030520812
"HMPREF1120_03811"	1.97949621212073	2.86757427637707	3.19009
"HMPREF1120_03819"	1.98239930396115
"HMPREF1120_03821"			1.48576894224399
"HMPREF1120_03822"		2.10177700191057
"HMPREF1120_03824"			1.89694380275998
"HMPREF1120_03825"	2.61988056586216	3.19189604029466	5.49987
"HMPREF1120_03826"	3.27094748296121	1.25937264494417	1.48234
"HMPREF1120_03827"	1.33405564026713		2.80700003826168
"HMPREF1120_03831"	1.26185435792921	1.45424153640797	1.61364
"HMPREF1120_03834"	1.71209993854343
"HMPREF1120_03835"		1.39046775972703	1.59053232364798
"HMPREF1120_03841"	1.51706667339646	2.86682344375367	2.36148
"HMPREF1120_03842"		1.49165580988287	1.73741042937532
"HMPREF1120_03847"	1.6905307558125	1.98215178297809	1.78894
"HMPREF1120_03849"			1.6311809607002
"HMPREF1120_03851"		1.67356785036826
"HMPREF1120_03856"	2.70020242502434
"HMPREF1120_03857"	2.85030381601049
"HMPREF1120_03858"	2.28205087272465	2.62594899962612	2.79347
"HMPREF1120_03875"	2.09935635123913
"HMPREF1120_03876"		1.38794543646295	2.27757736352234
"HMPREF1120_03879"		1.62723850025366
"HMPREF1120_03880"		1.67135696823089	2.54508215114054
"HMPREF1120_03884"			2.72667460575582
"HMPREF1120_03892"			4.15396974144711
"HMPREF1120_03893"		2.23871399159782
"HMPREF1120_03897"	1.52923425713877
"HMPREF1120_03898"	2.84653759641993	3.1022398827039	3.55302
"HMPREF1120_03907"	1.33173708621791
"HMPREF1120_03920"			2.63164774723526
"HMPREF1120_03921"	1.94220045151697
"HMPREF1120_03936"		1.70013130334589
"HMPREF1120_03940"			1.57609655329697
"HMPREF1120_03941"		3.95182720650618	2.89332867218612
"HMPREF1120_03942"	4.81021962760705	6.64052522584654	4.73689
"HMPREF1120_03945"		2.91398288026064	4.09682715220234
"HMPREF1120_03947"		4.02181486993773	4.31891089085788
"HMPREF1120_03948"		1.77816814864926	2.17928939379105
"HMPREF1120_03955"	1.89506562612585	3.348869632325	4.22436
"HMPREF1120_03956"	1.27876359880751
"HMPREF1120_03959"	2.49382250198259	3.11014607867849	3.25638
"HMPREF1120_03980"		1.9024303849272
"HMPREF1120_03981"		2.11534731528331	2.83594799474299
"HMPREF1120_03982"			3.04359704981323
"HMPREF1120_04002"	3.84939666632955	2.13986253610743	1.27987
"HMPREF1120_04003"	2.37131374966589	2.56333709626084	3.47509
"HMPREF1120_04004"		2.22809683929651	2.9969836870005
"HMPREF1120_04011"		2.43512090972384	3.10244003309116
"HMPREF1120_04016"	1.46904905092326		1.39121703803753
"HMPREF1120_04020"		1.24049669937604	1.32895496463171
"HMPREF1120_04021"		2.34533516725209
"HMPREF1120_04023"		1.06978297191662	1.80017519961025
"HMPREF1120_04028"			2.51050794032035
"HMPREF1120_04032"		2.83971790258989
"HMPREF1120_04038"		2.59086741676857	2.45674177860735
"HMPREF1120_04041"	3.2985754713031
"HMPREF1120_04042"		3.2570500691223	2.50776044549224
"HMPREF1120_04044"	2.45049034752285	3.61698314411357	3.42633
"HMPREF1120_04045"		1.35127406266589
"HMPREF1120_04057"	1.55608821083434
"HMPREF1120_04059"			2.00329172766401
"HMPREF1120_04063"	2.04042784155438
"HMPREF1120_04067"		2.35462902647429
"HMPREF1120_04072"		1.71857887136623	3.30113952422946
"HMPREF1120_04075"			1.81529019148396
"HMPREF1120_04076"	2.22564443923127	3.68794184428178	2.31175
"HMPREF1120_04083"		1.861118030792	2.38406282204444
"HMPREF1120_04089"			1.90380288373668
"HMPREF1120_04092_HMPREF1120_04093"	3.49520339379587	3.30561251355013
"HMPREF1120_04095"		2.04010111500773	2.37017460816823
"HMPREF1120_04098"			1.72618698339293
"HMPREF1120_04099"	2.84847535705148
"HMPREF1120_04100"	1.19974611878277
"HMPREF1120_04108"		1.69728246622502
"HMPREF1120_04113"		2.24627365127886	2.57532171220893
"HMPREF1120_04123"	2.54022955959078	3.15982951376685	2.83056
"HMPREF1120_04126"		2.11705426133279	3.43256446063134
"HMPREF1120_04130"	1.92630968244026	1.82533997847977	1.7654
"HMPREF1120_04132"	2.12129209663288
"HMPREF1120_04151"	2.99687763541732	3.2110541477963
"HMPREF1120_04152"		1.94749276768766
"HMPREF1120_04160"		1.96608350234363
"HMPREF1120_04162"	1.98382364282427	2.81569355515626	4.09425
"HMPREF1120_04169"	1.65725230596202
"HMPREF1120_04171"	1.9227919683237
"HMPREF1120_04198"	2.02583447543	2.03209890430592	2.14181
"HMPREF1120_04200"	3.80789826526251	3.66269506819825	3.77155
"HMPREF1120_04203"	1.34423818170469
"HMPREF1120_04206"	1.98183029023807	3.41407617940136	3.82026
"HMPREF1120_04212"	1.63588522975967	2.76309129316901	4.16711
"HMPREF1120_04216"		2.86174908231091
"HMPREF1120_04217"	2.22461097244109	2.12731539908522	2.84287
"HMPREF1120_04221"			4.17034924694602
"HMPREF1120_04223"		2.69724346074526	3.29223018505551
"HMPREF1120_04224"		2.0037451426041	2.79467749205878
"HMPREF1120_04225"	1.82556541476278	2.26650816775289	1.81041
"HMPREF1120_04226"		2.97339921047916	3.14201974006609
"HMPREF1120_04237"	2.60650890534132	4.11755017291591	3.8484
"HMPREF1120_04239"		2.0770285534234
"HMPREF1120_04248"		1.56627587300515
"HMPREF1120_04251"	1.11966355784554
"HMPREF1120_04254"	2.08346169699607	1.88074651090978
"HMPREF1120_04260"			1.8482942047717
"HMPREF1120_04261"			2.82228096803822
"HMPREF1120_04265"		1.31588859546637	1.76206798349368
"HMPREF1120_04274"	1.2679206076095
"HMPREF1120_04275"		3.41958292544572	2.84068490992377
"HMPREF1120_04276"	1.70140765149227	2.81652182136483	2.65516
"HMPREF1120_04281"			3.11728237107306
"HMPREF1120_04288"			1.56030257289296
"HMPREF1120_04297"		1.70246682366217	1.90236175973249
"HMPREF1120_04298"			1.97618730178146
"HMPREF1120_04303"	2.21073536139967	2.10305758468541
"HMPREF1120_04305"			1.51320877234282
"HMPREF1120_04307"	2.21217839096572
"HMPREF1120_04310"	1.69315463420792
"HMPREF1120_04313"	2.8170473757332	4.48120763860527	3.54771
"HMPREF1120_04315"		1.72656216891128	2.70606926686886
"HMPREF1120_04319"	3.02277316470493	4.44053126157978	4.11766
"HMPREF1120_04320"	2.33618703136387
"HMPREF1120_04326"	1.48581010368207	1.54480383071039	2.05727
"HMPREF1120_04329"	2.03437056540665
"HMPREF1120_04375"		2.51860745988477
"HMPREF1120_04382"		2.87339461183296	3.5818216712051
"HMPREF1120_04394"	2.32777508300802	2.28412698709147	2.48051
"HMPREF1120_04399"			1.9144946461551
"HMPREF1120_04401"	3.25795507854378	3.93027107529412	4.80932
"HMPREF1120_04402"	1.38262508274667
"HMPREF1120_04408"		1.3896347256446	1.38828035287557
"HMPREF1120_04418"		2.49301467376058	2.58471192258411
"HMPREF1120_04420"			2.50802633276592
"HMPREF1120_04427"	2.71619341466906
"HMPREF1120_04428"	1.14601379419178
"HMPREF1120_04446"		1.30604206208476
"HMPREF1120_04448"		2.23665476121522	1.79666142339468
"HMPREF1120_04459"			1.57536502583535
"HMPREF1120_04474"			3.65514612171488
"HMPREF1120_04477"		1.51206388120334
"HMPREF1120_04488"		2.4942541645758
"HMPREF1120_04489"		1.45585484698208
"HMPREF1120_04495"	1.72440942630977
"HMPREF1120_04497"	3.31205298791204	2.20553593391578	2.92471
"HMPREF1120_04503"	1.21442605919517
"HMPREF1120_04507"		1.21346772452177
"HMPREF1120_04509"	2.75760898277207	6.00469715786793	5.73751
"HMPREF1120_04510"		5.42236110804022	4.54207688926495
"HMPREF1120_04515"	2.35312015451711
"HMPREF1120_04523"	1.68626773744356
"HMPREF1120_04528"	1.78013877941455	2.75538917352416	2.8891
"HMPREF1120_04531"			2.32752339623872
"HMPREF1120_04548"	1.20149674705991		1.47613510778135
"HMPREF1120_04552"	1.8840055990642
"HMPREF1120_04554"	2.99212196691401	3.34462967484285	2.09506
"HMPREF1120_04606"		1.81444833256815	1.28211795895707
"HMPREF1120_04620"	1.286509101996
"HMPREF1120_04621"			2.35346631367839
"HMPREF1120_04627"		2.13811667601048	2.81386105644046
"HMPREF1120_04629"		1.9559218596088
"HMPREF1120_04630"			2.26863703696653
"HMPREF1120_04638"	2.98084019210317
"HMPREF1120_04639"	2.95551239463277	1.36898984934963
"HMPREF1120_04640"	2.41309014059057
"HMPREF1120_04644"			2.45619717949524
"HMPREF1120_04660"	1.45421156301696
"HMPREF1120_04664"		1.59991494670446
"HMPREF1120_04665"		2.35662943897993	3.77419640343792
"HMPREF1120_04667"	1.9027645151008
"HMPREF1120_04670"			5.23018719482717
"HMPREF1120_04671"		2.24153395784902
"HMPREF1120_04681"	1.2878838163175
"HMPREF1120_04684"	1.55017438089122
"HMPREF1120_04692"			2.20945371873987
"HMPREF1120_04695"	1.90798916152977
"HMPREF1120_04698"	3.17204786592966	4.34816592598026	3.76826
"HMPREF1120_04699"	2.50682046023063	3.60413190945958	2.65007
"HMPREF1120_04715"	1.87701937442384	3.06243317805457	3.53033
"HMPREF1120_04719"	3.25930680902304	4.18111139492265	3.27686
"HMPREF1120_04723"	1.88861926523495	2.44362004849732	3.1738
"HMPREF1120_04724"			1.85099722045279
"HMPREF1120_04735"	2.43161494683064
"HMPREF1120_04743"	3.39859830681936	2.6368909481754
"HMPREF1120_04744"		3.05796487610889	2.30711996553132
"HMPREF1120_04745"	1.48180475702331
"HMPREF1120_04754"	2.40001810227281	1.28177877156508	1.40427
"HMPREF1120_04755"	1.93704298196916
"HMPREF1120_04756"	2.0583342828049	1.44397784947878	1.91451
"HMPREF1120_04758"		1.46816944410448
"HMPREF1120_04759"			1.40023846222793
"HMPREF1120_04760"	2.17882201551626	1.37479016534877
"HMPREF1120_04761"	2.53557500949344	3.37868159119879	2.62904
"HMPREF1120_04764"	1.33276322216418
"HMPREF1120_04769"		1.20668067347639	1.92682349464206
"HMPREF1120_04772"	1.99551207515464
"HMPREF1120_04780"	1.66844883600899
"HMPREF1120_04787"		1.39680218764523	1.79968904661982
"HMPREF1120_04788"			2.56419997702796
"HMPREF1120_04791"	2.51999654955982	3.67815953977676
"HMPREF1120_04792"		1.25325049975353
"HMPREF1120_04797"		2.91735318602187
"HMPREF1120_04798"	2.51668581115524
"HMPREF1120_04799"	3.72949712170819
"HMPREF1120_04802"	4.66290013620366	3.75799816145929
"HMPREF1120_04804"		2.77276389211316
"HMPREF1120_04833"			1.86577164542207
"HMPREF1120_04835"	1.17705804956904
"HMPREF1120_04839"	3.00446077058791	2.00406084685259
"HMPREF1120_04843"	3.50870717868263	4.25339468007521	4.02274
"HMPREF1120_04846"	2.70700645997691
"HMPREF1120_04849"		1.67452778344174	3.19344830136699
"HMPREF1120_04861"			2.12542107045321
"HMPREF1120_04865"	1.89760338961197		2.48296432721596
"HMPREF1120_04866"	2.98926019550987		5.46044981855394
"HMPREF1120_04867"			2.89221722611975
"HMPREF1120_04874"		1.37583938302888
"HMPREF1120_04877"		1.98378979759111	2.91967791277726
"HMPREF1120_04878"	1.69640516425091
"HMPREF1120_04879"	1.32068886397667
"HMPREF1120_04896"		1.83023276133026	1.73998832067985
"HMPREF1120_04899"	1.72112841982362
"HMPREF1120_04901"	2.20787975666748	2.25085108516607	3.52423
"HMPREF1120_04902"		2.06982852478504	3.57690968681602
"HMPREF1120_04904"		1.96744120259753	1.38341809021152
"HMPREF1120_04910"			2.84858453204382
"HMPREF1120_04912"	2.97258530389543	3.93287920950846	4.7277
"HMPREF1120_04913"	1.71117050862343
"HMPREF1120_04914"	1.78880345196488	1.87694778808702	2.28975
"HMPREF1120_04918"		1.97895041731765	2.05301407004129
"HMPREF1120_04919"			1.91470893876201
"HMPREF1120_04926"			1.46105750346846
"HMPREF1120_04938"		1.44421639148969	3.01204197375494
"HMPREF1120_04955"	1.21788293354546		1.62554777170084
"HMPREF1120_04956"	2.33356127463039	2.42762319404741	2.22224
"HMPREF1120_04958"		1.77986359399272	2.36320327251075
"HMPREF1120_04962"			1.96047100739558
"HMPREF1120_04968"			2.0311369665788
"HMPREF1120_04969"		2.79048002645772
"HMPREF1120_04977"	3.06627576138928	2.74972181796728
"HMPREF1120_04978"		2.54700826712435	2.19698374485996
"HMPREF1120_04979"	1.60655322393695
"HMPREF1120_04984"	2.59567823272821
"HMPREF1120_04988"		3.44012910127383	3.28683328888002
"HMPREF1120_04998"	2.06533219929088
"HMPREF1120_05011"	3.05949525733723	3.58243766867535
"HMPREF1120_05020"	2.50268288438179	2.14843263142039
"HMPREF1120_05028"			2.59378962774794
"HMPREF1120_05032"	4.12010923321856	4.23118107845351	3.96181
"HMPREF1120_05035"		1.59102773866843
"HMPREF1120_05039"	1.44408085072009	2.37789533771174	2.67286
"HMPREF1120_05052"	2.37878784779606	2.14773624246004	1.97643
"HMPREF1120_05054"	1.35680492240522
"HMPREF1120_05055"	2.49112011095165	1.66584316277083
"HMPREF1120_05062"			2.24973022428559
"HMPREF1120_05070"	2.88555876336635	3.29582445745072
"HMPREF1120_05072"	1.83313726377335
"HMPREF1120_05073"	2.00432341798507
"HMPREF1120_05079"			3.65509612530991
"HMPREF1120_05085"		1.9464722195575	2.45128202231622
"HMPREF1120_05087"		2.6898502241673
"HMPREF1120_05088"	3.41493523296265	2.46233540031246
"HMPREF1120_05089"	2.42807842566864
"HMPREF1120_05095"		1.61651087792397
"HMPREF1120_05111"	1.34025334174681
"HMPREF1120_05114"			1.83355226107357
"HMPREF1120_05116"	1.3575501705862
"HMPREF1120_05121"			2.93303294307807
"HMPREF1120_05122"	2.51060185541926		2.88304866155534
"HMPREF1120_05126"	1.18897203934778
"HMPREF1120_05128"			2.37310561168498
"HMPREF1120_05132"	1.91924066337105
"HMPREF1120_05133"		2.02885106004565
"HMPREF1120_05160"			1.89166676778898
"HMPREF1120_05163"		1.68180421515527
"HMPREF1120_05173"		1.42357258034413	2.54543820011947
"HMPREF1120_05174"		2.8442923880331
"HMPREF1120_05192"			2.86657069445543
"HMPREF1120_05193"	1.18080196312915
"HMPREF1120_05195"	1.4837795669061
"HMPREF1120_05200"	1.84085294856166
"HMPREF1120_05206"	1.79894522769011
"HMPREF1120_05209"		3.55627208310652	2.97325230651821
"HMPREF1120_05211"			1.93331975756742
"HMPREF1120_05212"		2.31030269852778	2.990909440605
"HMPREF1120_05213"			1.35560154017213
"HMPREF1120_05215"		2.09171285382374	1.84362267693179
"HMPREF1120_05220"		3.08597238021225	3.6313796189184
"HMPREF1120_05228"	1.83130777851032
"HMPREF1120_05231"	2.86170277638408
"HMPREF1120_05243"	1.90103617560778	2.22477500902672	1.85359
"HMPREF1120_05244"	2.08096055386725
"HMPREF1120_05245"	1.94491345328391	3.58541396478148	3.66619
"HMPREF1120_05254"		1.3725182274864
"HMPREF1120_05257"	3.38342049274356	3.4181110560187
"HMPREF1120_05265"	1.76242203738675
"HMPREF1120_05267"	2.50414002326831	2.4346763364522	1.56766
"HMPREF1120_05270"	2.49796880842811	3.13631732822013
"HMPREF1120_05271"			3.02065289063077
"HMPREF1120_05284"		1.93486801701408
"HMPREF1120_05295"			1.41756494791683
"HMPREF1120_05302"		2.78808227261711
"HMPREF1120_05303"		2.60176263938753
"HMPREF1120_05307"	1.56548460162721
"HMPREF1120_05313"	2.57503940327369	3.9601287166605	4.44911
"HMPREF1120_05323"			3.0367181537672
"HMPREF1120_05330"	1.85661698789169	1.58361802914905
"HMPREF1120_05337"	1.47374382271371	2.08924582386065	2.35777
"HMPREF1120_05339"		1.99772687881834	3.37864089428081
"HMPREF1120_05342"	2.00465505530999
"HMPREF1120_05357"			1.61075464541126
"HMPREF1120_05361"		1.28499528515437	1.6185022652987
"HMPREF1120_05363"	3.91971418614363	4.78714048471564	3.51326
"HMPREF1120_05373"		3.67543336605807
"HMPREF1120_05380"	2.04151908402714
"HMPREF1120_05391"	3.0071594167394	3.23851345333676	1.45201
"HMPREF1120_05401"	1.23535035272355
"HMPREF1120_05403"		1.70344757550435	1.74049404233598
"HMPREF1120_05407"		1.98371943533892	2.42539121825204
"HMPREF1120_05410"	1.79107773191694
"HMPREF1120_05414"		2.20554253003042
"HMPREF1120_05416"			3.15296695505259
"HMPREF1120_05417"			2.86938590121353
"HMPREF1120_05418"		2.08622343246639	1.7326580963023
"HMPREF1120_05424"			2.06376781093997
"HMPREF1120_05426"	2.02198859150438	1.44187666213056
"HMPREF1120_05430"	1.94349691380328
"HMPREF1120_05432"		2.06768318541468	2.36065418782697
"HMPREF1120_05441"	1.17812785803435
"HMPREF1120_05449"	2.27111799294135	2.74716383856976
"HMPREF1120_05452"		1.37309233843049	1.39194229776442
"HMPREF1120_05460"	2.1436239590781
"HMPREF1120_05465"	2.28100584777823
"HMPREF1120_05470"		1.26364352708028	1.51529937004695
"HMPREF1120_05474"		1.72616274672145	2.14358830278893
"HMPREF1120_05482"	1.30233452754098
"HMPREF1120_05491"			1.91681078766877
"HMPREF1120_05497"		1.94438156038152	2.70136811914116
"HMPREF1120_05498"	2.52283470207662	3.47657319312662	3.16121
"HMPREF1120_05500"		1.38019783652298
"HMPREF1120_05501"	1.34977999013133
"HMPREF1120_05503"	1.84354950921679
"HMPREF1120_05505"	1.77166031357608	2.59589130963569	3.36039
"HMPREF1120_05526"	3.37077887673828	2.53132510590865	2.27282
"HMPREF1120_05527"			2.46119317365285
"HMPREF1120_05528"	1.22127821891868
"HMPREF1120_05534"			1.81299764942599
"HMPREF1120_05535"		1.95535959172473
"HMPREF1120_05541"	2.8051425772002
"HMPREF1120_05543"			1.82634539548874
"HMPREF1120_05545"		2.80277077427284	2.80469833340194
"HMPREF1120_05549"	3.27210060496932	2.77131466866304	4.66238
"HMPREF1120_05552"		2.77202024698985	3.56397293664071
"HMPREF1120_05553"		1.47065168082455	1.92988004194268
"HMPREF1120_05555"	3.11112812598344	2.18835901871566
"HMPREF1120_05556"		2.81375023065064	3.94955298495085
"HMPREF1120_05559"			2.58774075288537
"HMPREF1120_05561"	1.85254977540055
"HMPREF1120_05562"	1.60810233337387	2.7775141180883	2.1613
"HMPREF1120_05571"	1.60966158336436
"HMPREF1120_05581"		1.35823939784045
"HMPREF1120_05584"	2.0817393191366	3.97661288170743	4.16784
"HMPREF1120_05585"			1.96286013035777
"HMPREF1120_05586"		2.83167538773414	4.24412839707017
"HMPREF1120_05588"			2.81280233956877
"HMPREF1120_05589"		2.20710203836979
"HMPREF1120_05596"	2.75612908216636
"HMPREF1120_05620"	2.40195768421279
"HMPREF1120_05623"	1.28008143318095	1.45712259656691
"HMPREF1120_05630"	2.56361632075167
"HMPREF1120_05645"			2.76531584335392
"HMPREF1120_05651"		1.49772042156929
"HMPREF1120_05662"		1.56305101534762	2.53723565399987
"HMPREF1120_05663"	1.55129119966525
"HMPREF1120_05667"		1.48031912002374
"HMPREF1120_05668"			3.37175693115098
"HMPREF1120_05670"			2.00871862218569
"HMPREF1120_05681"		1.36610832111327
"HMPREF1120_05683"	2.25511383306281
"HMPREF1120_05690"			1.99783750044819
"HMPREF1120_05704"			2.41520827367219
"HMPREF1120_05710"	2.71817328429374	3.57272687520199	2.31612
"HMPREF1120_05724"	2.65747076243799	3.24809067390357	2.74842
"HMPREF1120_05730"		1.79550220282573	2.44105275825437
"HMPREF1120_05750"			1.44523812464787
"HMPREF1120_05754"			3.04683102114255
"HMPREF1120_05776"		2.56163793854376
"HMPREF1120_05778"			3.55380643104515
"HMPREF1120_05789"		2.21970882676097	2.14415487067158
"HMPREF1120_05795"		2.08502100102799	3.01518018094092
"HMPREF1120_05797"		2.15469264424084
"HMPREF1120_05801"		2.79428585527314	3.62686493211063
"HMPREF1120_05804"			2.80764692748214
"HMPREF1120_05815"	2.97952652000709
"HMPREF1120_05816"			3.13021752611944
"HMPREF1120_05821"		1.33835322330247
"HMPREF1120_05827"		2.44501718886457
"HMPREF1120_05833"		1.71911676473213
"HMPREF1120_05835"		2.13617642414471	1.43651752686966
"HMPREF1120_05837"	1.29729485031915
"HMPREF1120_05840"			1.6183480977224
"HMPREF1120_05842"	1.47534086374706
"HMPREF1120_05844"	4.42002182093099	3.92636262112674	2.72598
"HMPREF1120_05845"		2.50291282719462
"HMPREF1120_05850"	1.16019687838591
"HMPREF1120_05859"	2.26807252592665	3.84216585353527	3.6207
"HMPREF1120_05866"			2.71139532493397
"HMPREF1120_05867"			2.56291903951954
"HMPREF1120_05869"			2.29908164308814
"HMPREF1120_05871"	2.38636019688623	3.39255461893957	4.18519
"HMPREF1120_05872"		2.2615116603683	3.24701412188128
"HMPREF1120_05881"	1.87531107735336	2.962221490084
"HMPREF1120_05883"	1.38806557753422
"HMPREF1120_05892"		1.95700915010527	2.34828804067712
"HMPREF1120_05896"	2.1964938920134	2.10595429500994	1.98127
"HMPREF1120_05900"	1.85843041063997	1.79145007066973	2.72714
"HMPREF1120_05919"	1.73648805340479
"HMPREF1120_05921"	2.57397692467531	2.09973674189621
"HMPREF1120_05922"			1.64618155534333
"HMPREF1120_05927"		1.64515724295391
"HMPREF1120_05932"	1.50417343956053
"HMPREF1120_05936"	2.83071820543698	3.02563835629149	2.88557
"HMPREF1120_05937"		1.69005558359552
"HMPREF1120_05939"		3.01676890457086	2.03167384600525
"HMPREF1120_05941"			1.86395226087941
"HMPREF1120_05944"	1.4384350235984
"HMPREF1120_05946"	1.7672036094102	2.56683115959504	3.0246
"HMPREF1120_05948"	1.39184868692206
"HMPREF1120_05949"		1.64301420035079
"HMPREF1120_05950"			2.89533186918555
"HMPREF1120_05952"	1.78321997623933	2.56147748030641	3.26826
"HMPREF1120_05961"	2.16889743470135	2.79741991758221	2.66311
"HMPREF1120_05977"		1.48775828609169	1.76584097371268
"HMPREF1120_05980"	1.14692885555857	1.55800805315371	2.1327
"HMPREF1120_05981"			2.12671807695835
"HMPREF1120_05984"		2.61257971815315	2.69381172477745
"HMPREF1120_05986"		2.05208488690123
"HMPREF1120_05993"	1.41634069187202
"HMPREF1120_05994"	5.49329770171946	5.03992323893214	3.43864
"HMPREF1120_05996"	2.02520151141425	2.15338941816645	1.72898
"HMPREF1120_06002"	3.34547680124676
"HMPREF1120_06009"	2.0748144471329	1.58515451673557	1.76873
"HMPREF1120_06011"	2.30975607087992	2.00348074634681	1.96336
"HMPREF1120_06015"			1.35374466751616
"HMPREF1120_06027"	1.43443248186646
"HMPREF1120_06031"	2.26139944039436	1.58717003297712
"HMPREF1120_06041"	1.53371795038813		1.63587183072965
"HMPREF1120_06043"	2.90941671482652
"HMPREF1120_06057"		1.21028652910189
"HMPREF1120_06059"	1.89430316540484	1.57283867410681
"HMPREF1120_06060"		1.17707714904702
"HMPREF1120_06061"	1.55844927157189	1.72674886233368
"HMPREF1120_06078"	2.25873493346007
"HMPREF1120_06081"	1.6169059974046	1.49005996196625	1.26327
"HMPREF1120_06082"	1.28560440933921	1.26342963869415	1.44625
"HMPREF1120_06085"	2.07505306401045
"HMPREF1120_06086"		1.72343204319673	2.93101940272966
"HMPREF1120_06088"	2.2511330229155
"HMPREF1120_06093"	2.65898759086728
"HMPREF1120_06096"			2.4987289146007
"HMPREF1120_06097"			1.73395912285468
"HMPREF1120_06104"	2.83290894224494	2.48447553327319
"HMPREF1120_06113"			1.9981421698464
"HMPREF1120_06117"	2.07160726921138
"HMPREF1120_06122"	2.66009109245507	2.97062766968774	2.63346
"HMPREF1120_06126"	2.32217444223708
"HMPREF1120_06129"	1.73979605795862	3.43846509536804	4.26797
"HMPREF1120_06134"	1.6053631955052	1.54023618436905
"HMPREF1120_06143"		2.10968564467755
"HMPREF1120_06147"	1.30428759187468	1.37399041180736	2.43536
"HMPREF1120_06150"			1.41347388257929
"HMPREF1120_06152"		2.793637595137	3.93445888137095
"HMPREF1120_06153"	1.25319516662946
"HMPREF1120_06156"		1.80112329406111
"HMPREF1120_06161"		2.17753645521105
"HMPREF1120_06163"	2.35577882776619	2.96986666241599
"HMPREF1120_06165"	4.17160587051221	3.48843696641671	3.18117
"HMPREF1120_06166"		1.76701241424615	2.49531286277426
"HMPREF1120_06171"			4.2396954500408
"HMPREF1120_06184"	2.52079187173543	1.81629479368448	2.47986
"HMPREF1120_06194"	2.38252477759198	1.53255680945943
"HMPREF1120_06195"			1.71671041957034
"HMPREF1120_06196"			3.55466398699741
"HMPREF1120_06197"			2.39780104052677
"HMPREF1120_06200"		1.27724748576753
"HMPREF1120_06205"			2.78609633151084
"HMPREF1120_06207"		1.77932165045699	1.59398863113777
"HMPREF1120_06209"	1.2881515192045
"HMPREF1120_06210"			2.18280832630157
"HMPREF1120_06211"			4.24997840238177
"HMPREF1120_06212"			2.89796822456111
"HMPREF1120_06215"	1.88578303107207
"HMPREF1120_06216"		1.38754774408838	1.63917892152373
"HMPREF1120_06218"	1.60236398789331
"HMPREF1120_06219"			1.41274713857986
"HMPREF1120_06227"	1.44373930365445
"HMPREF1120_06249"			1.68073017566654
"HMPREF1120_06251"	1.15361080721388
"HMPREF1120_06254"		1.43763486879731
"HMPREF1120_06261"	2.45510343703625	4.06812928244422	4.36646
"HMPREF1120_06262"		2.83069121077806	2.24315091959203
"HMPREF1120_06263"		3.17098711113161
"HMPREF1120_06265"		1.91411572161612	1.80862971539154
"HMPREF1120_06268"	1.96087937745189	2.64060039364631	2.20203
"HMPREF1120_06270"			1.60077070792228
"HMPREF1120_06273"	1.48540660241857
"HMPREF1120_06296"		3.48998298525236	2.59705889092277
"HMPREF1120_06297"	2.35246574496738	3.47454066166471
"HMPREF1120_06298"			1.63431674828876
"HMPREF1120_06299"		3.60184448878827
"HMPREF1120_06309"			2.11022668038737
"HMPREF1120_06310"			1.66719562984355
"HMPREF1120_06317"	1.80140632831752
"HMPREF1120_06318"	1.89658622396175
"HMPREF1120_06319"	1.09120352896328
"HMPREF1120_06327"	2.13058605559631	1.41596174884736	2.04121
"HMPREF1120_06331"	1.08446388715157
"HMPREF1120_06332"	1.81260809804442
"HMPREF1120_06333"		2.37065301008233	3.96530471344455
"HMPREF1120_06334"	2.50583875273003
"HMPREF1120_06335"	3.36813612577346
"HMPREF1120_06344"		2.24824188357959	2.87826812906238
"HMPREF1120_06351"			1.58113321099422
"HMPREF1120_06355"	1.59565312035968	2.61465365123122	3.44973
"HMPREF1120_06358"	5.24311139968309	4.23072797984156	2.46969
"HMPREF1120_06359"			1.68018470919029
"HMPREF1120_06362"			1.63864696557522
"HMPREF1120_06366"			2.55366626820523
"HMPREF1120_06373"	2.99389355999741
"HMPREF1120_06379"	2.45713838069955	2.51098013044098	1.87065
"HMPREF1120_06385"			1.51421852456966
"HMPREF1120_06389"	1.14884264053914
"HMPREF1120_06390"	2.74542348855515	2.91327691692949	1.8857
"HMPREF1120_06405"	1.78546608893591	1.90237789144689
"HMPREF1120_06418"	2.00825692946882
"HMPREF1120_06423"			2.02434497921606
"HMPREF1120_06428"	1.80959094488743	1.38359655890661
"HMPREF1120_06430"			1.44694006245962
"HMPREF1120_06431"		1.55871919013262
"HMPREF1120_06434"	1.5453643854689
"HMPREF1120_06441"	1.79151044103952
"HMPREF1120_06446"	2.72283133446775		2.57117023615601
"HMPREF1120_06457"	2.69052348163897
"HMPREF1120_06474"	2.76358565928625	3.32293768965459	2.77935
"HMPREF1120_06477"	1.62955336859916	2.38362104171965	1.91094
"HMPREF1120_06479"		2.15356650140653	1.48981999251023
"HMPREF1120_06487"	1.26909330915256
"HMPREF1120_06488"		1.8877946550064
"HMPREF1120_06489"			1.60226060298099
"HMPREF1120_06490"		1.77039826873131	3.32639062988951
"HMPREF1120_06492"		1.57683808773971
"HMPREF1120_06497"	3.01333699829791	2.34479033988301
"HMPREF1120_06498"		2.14945654833322
"HMPREF1120_06511"		1.55104811383062
"HMPREF1120_06512"	1.99953471602539	1.37473287138039
"HMPREF1120_06519"	1.49863631647399
"HMPREF1120_06520"	1.99176143081643	2.98798059098167	3.56892
"HMPREF1120_06522"		2.27469022785847	3.09184803895931
"HMPREF1120_06523"		1.10130185815781
"HMPREF1120_06525"		1.71454971018946	2.17504225851497
"HMPREF1120_06537"			2.92576699034266
"HMPREF1120_06547"	1.87714464729614	1.66108548131818
"HMPREF1120_06563"		1.50040766305829	2.33994331234984
"HMPREF1120_06583"			3.86921393608104
"HMPREF1120_06587"		1.22544305332647
"HMPREF1120_06599"			1.67872594102309
"HMPREF1120_06601"	1.51558218573563
"HMPREF1120_06602"		2.04140127896054	4.43178510103481
"HMPREF1120_06611"	2.31668099772486		1.44922633572663
"HMPREF1120_06621"			1.85386067987895
"HMPREF1120_06632"	1.36446520232957	1.45094290080833
"HMPREF1120_06633"		1.25059143970888
"HMPREF1120_06634"		2.5265911553719	3.1569111044927
"HMPREF1120_06647"	1.5579684640949
"HMPREF1120_06650"	1.64766207734026
"HMPREF1120_06654"			1.99635758198349
"HMPREF1120_06658"	2.02805048775026		1.43302404921986
"HMPREF1120_06663"	1.73259511654865
"HMPREF1120_06670"	1.6833988907097
"HMPREF1120_06676"	1.69213117872303	2.36221832001373	3.96582
"HMPREF1120_06682"			2.2157351189281
"HMPREF1120_06683"	2.11281947389844	2.61461571337251	3.17541
"HMPREF1120_06685"	1.59382996459536	1.37504728995846	2.01123
"HMPREF1120_06687"			1.50959844778493
"HMPREF1120_06689"	1.79582644353235	2.01784376246657	2.46545
"HMPREF1120_06691"		2.08497242135611	2.99270713947583
"HMPREF1120_06694"	1.37947665676051
"HMPREF1120_06695"	2.74470743221898	2.83134748487355	2.03881
"HMPREF1120_06696"		1.58347440174419	1.84406415352109
"HMPREF1120_06697"	1.72414017921611
"HMPREF1120_06710"	1.76091146516965	1.68644692766921
"HMPREF1120_06712"			1.33231956285307
"HMPREF1120_06716"			5.00409317189469
"HMPREF1120_06717"	3.48318571843143	3.80540440235086	4.12962
"HMPREF1120_06722"	1.37007739010272
"HMPREF1120_06726"		2.0888360141967
"HMPREF1120_06727"	3.19243891652412	2.77650822920899	2.91988
"HMPREF1120_06729"	1.59939215279776
"HMPREF1120_06734"	2.51485075549602	3.12108434048315	4.05634
"HMPREF1120_06735"		2.3220531626061	2.91693440357297
"HMPREF1120_06739"		1.11622770411101
"HMPREF1120_06740"		1.18898134556505	1.60749183546501
"HMPREF1120_06755"			1.87974159942376
"HMPREF1120_06757"	1.9926924079875	2.03161765310575
"HMPREF1120_06758"		2.76869927767165	3.91047041243436
"HMPREF1120_06761"	1.4559272110559
"HMPREF1120_06767"	2.35497828118468	2.179687556421
"HMPREF1120_06769"	2.05608173653981	1.80263647857666	1.54443
"HMPREF1120_06770"	2.45487641120473
"HMPREF1120_06774"	1.34410613842986	1.90851449665156	2.4217
"HMPREF1120_06786"			2.36367039702356
"HMPREF1120_06787"	1.57949611093503	1.12701997946608	1.48895
"HMPREF1120_06790"			2.77002187023607
"HMPREF1120_06794"	1.20611664567681
"HMPREF1120_06796"		1.99162548614306	2.01044688981741
"HMPREF1120_06820"			4.02578212727269
"HMPREF1120_06823"		1.55017634041989	2.19901567028855
"HMPREF1120_06841"		2.34970210217977
"HMPREF1120_06851"	2.10772191706208
"HMPREF1120_06857"	1.39382427037393
"HMPREF1120_06859"		1.49668892954045
"HMPREF1120_06866"	1.83843539702432
"HMPREF1120_06872"	1.76358061219474
"HMPREF1120_06873"			1.75301272414422
"HMPREF1120_06877"	2.54281635019304
"HMPREF1120_06880"	1.24901983218399
"HMPREF1120_06887"			3.13149973182946
"HMPREF1120_06888"	1.89621164772446
"HMPREF1120_06889"	1.9142894973131
"HMPREF1120_06893"			2.47298167262075
"HMPREF1120_06910"			2.84436443517854
"HMPREF1120_06914"	3.41667207166306
"HMPREF1120_06916"			3.63837525535854
"HMPREF1120_06921"	1.88475260322141
"HMPREF1120_06924"	2.78703426195108	1.31876074742957
"HMPREF1120_06931"	2.29861078328995	1.75170465148811	2.86716
"HMPREF1120_06935"			1.81942491958782
"HMPREF1120_06938"		2.02770560802935
"HMPREF1120_06940"	3.8211475951388	2.30407504757268
"HMPREF1120_06943"	1.77182279131201	2.82901003813148	3.33451
"HMPREF1120_06948"		1.78059276362735
"HMPREF1120_06966"	1.88362891879382
"HMPREF1120_06976"	4.05393693306412	3.57729597801177	1.81039
"HMPREF1120_06977"			1.9653012267814
"HMPREF1120_06978"			1.56763451051636
"HMPREF1120_06984"	1.5505215204996
"HMPREF1120_06985"		1.49441468185236
"HMPREF1120_06987"	1.79881176180675
"HMPREF1120_06990"			2.31092930163175
"HMPREF1120_06992"	1.71413850754902
"HMPREF1120_07000"		1.99023610207549
"HMPREF1120_07001"			2.21845293925711
"HMPREF1120_07005"	1.35762397302715
"HMPREF1120_07006"	2.61467585108297
"HMPREF1120_07014"	1.83298333786298	1.57790674372881
"HMPREF1120_07018"		2.53212343033691	2.37379616257418
"HMPREF1120_07025"		1.50343205944936	1.29476918336225
"HMPREF1120_07031"			1.9028480193858
"HMPREF1120_07032"		1.8256378041478
"HMPREF1120_07039"	1.7334925123233
"HMPREF1120_07048"		2.02557667456765	3.17081943655107
"HMPREF1120_07051"			2.03272495752496
"HMPREF1120_07053"		1.9986412422047	3.18083851317885
"HMPREF1120_07057"	1.42993958784826
"HMPREF1120_07065"	4.45821425556329	5.4749338869093	4.71604
"HMPREF1120_07066"	3.69529307099895	4.28854729199488	3.90549
"HMPREF1120_07070"		1.44961009276808	2.47885988658778
"HMPREF1120_07074"		2.53255514047099
"HMPREF1120_07079"	1.58691247707158	1.59330205607301
"HMPREF1120_07080"			1.29731536505378
"HMPREF1120_07083"			1.46748623315235
"HMPREF1120_07085"		2.46766311108464
"HMPREF1120_07106"	1.45479382569375
"HMPREF1120_07108"	1.64810643045762
"HMPREF1120_07112"			1.39472833418185
"HMPREF1120_07114"	2.67437823396566
"HMPREF1120_07116"		1.72465379572393	2.70310042152064
"HMPREF1120_07117"			2.09485252352478
"HMPREF1120_07126"	1.13897355894466
"HMPREF1120_07129"		1.60456614008281
"HMPREF1120_07130"	2.48923211207443	2.11737912289655
"HMPREF1120_07146"	2.02541163970284
"HMPREF1120_07151"	2.27005845308112	2.1887168893364	2.55093
"HMPREF1120_07155"	3.03052651976447	2.24510245133423	2.82217
"HMPREF1120_07156"	1.28760939017029	1.5144727635326	2.05189
"HMPREF1120_07157"		2.48630470504499	3.14088899368612
"HMPREF1120_07161"	1.35013574902481		1.84314778240215
"HMPREF1120_07163"	2.55623608446002	1.92095285100879
"HMPREF1120_07166"	1.67511742404999
"HMPREF1120_07170"	2.15389265427988
"HMPREF1120_07179"		1.29456988482833	1.99866001973324
"HMPREF1120_07188"			2.36369881021629
"HMPREF1120_07189"	1.77384722004477	1.40738502311126	1.95777
"HMPREF1120_07191"	5.06670908362665	4.79371436548819	3.88013
"HMPREF1120_07192"		2.62931567480726	2.96291278977448
"HMPREF1120_07197"	1.93210145670032	3.19950362435903	3.22874
"HMPREF1120_07199"			1.55534253850406
"HMPREF1120_07203"	1.81233415438351
"HMPREF1120_07208"	1.91212701206938
"HMPREF1120_07217"	1.69700800089106	2.38035278738642	3.55261
"HMPREF1120_07218"	2.14162335792573	2.75105918478639	3.03195
"HMPREF1120_07219"	2.7113764713636
"HMPREF1120_07222"	3.0068442531829	2.84415679254347
"HMPREF1120_07225"	3.51043421031976
"HMPREF1120_07226"	1.8293183847843	3.16986179128949	2.6121
"HMPREF1120_07229"	1.91772697496628	1.68396829104622
"HMPREF1120_07232"		1.55280915993669	2.33970954003892
"HMPREF1120_07235"	2.2058928838406	1.84537857191612
"HMPREF1120_07240"	2.22094772156022
"HMPREF1120_07246"	1.36097442706298
"HMPREF1120_07247"	1.30249697404522
"HMPREF1120_07253"			2.14945897950049
"HMPREF1120_07255"	2.88582004958412
"HMPREF1120_07259"			2.44184936338796
"HMPREF1120_07265"		3.46510046292461	3.6569203232532
"HMPREF1120_07270"	2.27438088044624
"HMPREF1120_07274"	1.8214202422445
"HMPREF1120_07275"			1.98919666217382
"HMPREF1120_07278"		1.81674445198773	2.76185734134246
"HMPREF1120_07289"	2.38745563761557	3.53977623238932	4.00861
"HMPREF1120_07290"			1.6338674166409
"HMPREF1120_07298"		1.95265173199683	3.11496631271258
"HMPREF1120_07306"	2.54662526437327	3.7776077887816	4.20388
"HMPREF1120_07318"	2.62315621911489	2.53018332410948
"HMPREF1120_07325"	2.86043591895771	2.67550804570772	1.77491
"HMPREF1120_07326"	1.68962769747878
"HMPREF1120_07332"			1.5556223040957
"HMPREF1120_07334"		1.7462345636201
"HMPREF1120_07336"	2.23185970746437	3.66047060441558
"HMPREF1120_07337"		1.99806068462834
"HMPREF1120_07343"	2.39498645387915
"HMPREF1120_07344"		1.40302717899146	1.46213495293609
"HMPREF1120_07346"	3.27746053782281	4.12466636200402	3.99117
"HMPREF1120_07347"	1.77305212794718
"HMPREF1120_07350"	2.00994161283708	2.64962871534892
"HMPREF1120_07356_HMPREF1120_07357"	2.26371587960122
"HMPREF1120_07361"	2.09705854298715	2.1322414765835	1.82485
"HMPREF1120_07363"		1.80986493796443
"HMPREF1120_07368"	1.55605514619959
"HMPREF1120_07369"	1.72629543705209	2.16034539997745
"HMPREF1120_07371"	1.9399878996935	2.02657272953514
"HMPREF1120_07375"			2.16985378544425
"HMPREF1120_07399"	2.0805006087721	1.58457352481447
"HMPREF1120_07402"	1.72795149103156
"HMPREF1120_07403"			1.52072760072392
"HMPREF1120_07422"			2.73307313444267
"HMPREF1120_07423"			2.52690898693888
"HMPREF1120_07424"	2.14033095982345	1.96035322475154
"HMPREF1120_07428"		2.65355334100735	2.11072206790517
"HMPREF1120_07443"		1.48068879966101	1.67730384162155
"HMPREF1120_07453"		1.36022941269763
"HMPREF1120_07465"	1.35927164161928
"HMPREF1120_07467"	2.0177370192391	1.91969892560269
"HMPREF1120_07468"		1.31688655985227
"HMPREF1120_07469"		1.44165365913526
"HMPREF1120_07475"		2.00816678310922
"HMPREF1120_07479"		1.9228178705661	4.07739523139766
"HMPREF1120_07481"			1.7189055296482
"HMPREF1120_07483"	4.54849738756688	5.23119205202688	4.29793
"HMPREF1120_07486"	2.79313846111713	2.8175657669831	1.5849
"HMPREF1120_07489"			2.71533758260649
"HMPREF1120_07493"		2.45422288944373	2.55079345169453
"HMPREF1120_07495"	2.83168514993474	2.60393721527688
"HMPREF1120_07500"		1.51916515442065	2.25683596215673
"HMPREF1120_07501"	2.00759860223074
"HMPREF1120_07507"		1.3991368514351	1.94173027618767
"HMPREF1120_07508"	2.39058659356175	3.57754697863823	3.25456
"HMPREF1120_07509"			1.58948863493733
"HMPREF1120_07511"			2.28389544543597
"HMPREF1120_07521"		2.03342578640551	2.71074735053032
"HMPREF1120_07525"	1.48421358723111
"HMPREF1120_07533"		2.70959906823585	3.07396047078428
"HMPREF1120_07534"	1.88087976578559	1.96079730913716
"HMPREF1120_07536"	2.11723334175826
"HMPREF1120_07544"			1.43848923189026
"HMPREF1120_07549"			1.44775886454268
"HMPREF1120_07551"	1.3931282567217
"HMPREF1120_07552"	1.31009203470626
"HMPREF1120_07564"		2.13604079389746	1.42709500412265
"HMPREF1120_07567"		1.34807779155179	2.07830496378235
"HMPREF1120_07571"		5.74839398737437	5.78506364015841
"HMPREF1120_07580"			2.41351564899192
"HMPREF1120_07589"		4.78010375623329	4.89678307656538
"HMPREF1120_07597"	2.89618606248363
"HMPREF1120_07601"	1.94654708014478
"HMPREF1120_07613"	1.36181967749825
"HMPREF1120_07614"	1.38110666974806
"HMPREF1120_07618"	1.65088174484147	1.84159655580494
"HMPREF1120_07624"	2.1757809077692
"HMPREF1120_07625"	1.69295334083707	1.73372275596652	2.17619
"HMPREF1120_07628"	1.62185257587381
"HMPREF1120_07631"		1.18603999315893	2.31308940438318
"HMPREF1120_07632"			2.00276641569405
"HMPREF1120_07634"	2.99009309931937
"HMPREF1120_07635"	2.87740884576208	2.08810666579483	3.12703
"HMPREF1120_07636"	1.30225207399157
"HMPREF1120_07642"		2.39100010655928	2.61783025474081
"HMPREF1120_07644"	1.58181072815048
"HMPREF1120_07648"	1.6195166396419
"HMPREF1120_07651"		1.56958410763283	1.56822167607164
"HMPREF1120_07653"		2.94068592931009	2.78865588747411
"HMPREF1120_07654"		2.44854276240509	1.44085017533502
"HMPREF1120_07661"	1.85033391830874
"HMPREF1120_07666"	2.21773049731175
"HMPREF1120_07668"		1.78401495566081
"HMPREF1120_07679"			1.87881065182132
"HMPREF1120_07681"			5.00025276856551
"HMPREF1120_07685"	2.1796669654184
"HMPREF1120_07688"	1.76525588399798	3.59088653913553	3.70289
"HMPREF1120_07689"	1.65751203049617
"HMPREF1120_07693"			1.80704072250001
"HMPREF1120_07694"	1.77336523173291
"HMPREF1120_07699"	1.20987607441487
"HMPREF1120_07702"	2.94528489416661	4.54369168080344	4.26837
"HMPREF1120_07703"		1.720649607714	2.51485987214534
"HMPREF1120_07711"			1.82821235981135
"HMPREF1120_07717"		1.73689866169198
"HMPREF1120_07733"		1.98098387268393	2.70407368064348
"HMPREF1120_07756"	4.91146882112209	4.68491482524094	3.92118
"HMPREF1120_07757"	1.28471646604509	1.33568250865586	1.28708
"HMPREF1120_07759"	1.99488678191952	1.59596503159328	1.57261
"HMPREF1120_07765"		4.0386555351824	3.06015999966049
"HMPREF1120_07767"		2.14836124069994
"HMPREF1120_07775"	4.86871424994872	4.59235150826972	4.06176
"HMPREF1120_07780"		1.42693387767205
"HMPREF1120_07783"			1.34046245343688
"HMPREF1120_07792"	2.99168188970209
"HMPREF1120_07795"			1.71810527016524
"HMPREF1120_07799"		1.34839262675579
"HMPREF1120_07800"	1.52529811722353
"HMPREF1120_07808"	1.84945887124227	1.57851345277072
"HMPREF1120_07810"	4.60517919071773	1.49771220088699	2.21115
"HMPREF1120_07821"			1.40253720048731
"HMPREF1120_07824"		1.72670174599215
"HMPREF1120_07826"	2.56251343786409	3.64784215059862	3.90563
"HMPREF1120_07838"	3.83427706231292	4.00190702831938	3.36882
"HMPREF1120_07839"			3.09831350401089
"HMPREF1120_07847"			2.4348610819551
"HMPREF1120_07849"	1.93572501314504	2.08252922551606	3.08873
"HMPREF1120_07850"	2.36165749079777	3.55363638163145	4.49069
"HMPREF1120_07854"		1.79294089051655	2.41362858794242
"HMPREF1120_07859"	2.5591588296198	1.26228320471517
"HMPREF1120_07860"	1.48722242422215	1.47057501644591
"HMPREF1120_07867"	1.99336542105566
"HMPREF1120_07869"		2.28557928098172
"HMPREF1120_07873"		5.42820522594549	4.25719919179629
"HMPREF1120_07877"	2.8034971616294	3.68519163185938	4.16412
"HMPREF1120_07878"	2.09767442582914
"HMPREF1120_07882"	4.13727880528982
"HMPREF1120_07893"	1.22511403929144
"HMPREF1120_07895"	1.63665923406647
"HMPREF1120_07911"	1.96300510675881
"HMPREF1120_07913"		2.5431562151667
"HMPREF1120_07915"	3.12118995722875	3.03399773420304	2.36817
"HMPREF1120_07920"			1.8723150911203
"HMPREF1120_07925"		1.56866499628967	2.02122033312888
"HMPREF1120_07928"	2.12296427368723		2.00980018762283
"HMPREF1120_07929"	3.37595795076768	3.04387890198088	3.37819
"HMPREF1120_07936"	1.50229961216617
"HMPREF1120_07939"	1.54108522710584	2.70209541198818	3.13374
"HMPREF1120_07940"			1.82002861309134
"HMPREF1120_07941"		2.45637214823334	3.78979346781985
"HMPREF1120_07946"	1.35864911380305
"HMPREF1120_07954"	3.20802209172925	2.37172923984538
"HMPREF1120_07957"			3.11752446854484
"HMPREF1120_07961"	1.78345608288222
"HMPREF1120_07964"	3.26983684645369	3.97947586465645	3.31772
"HMPREF1120_07981"	3.24568544776265	2.6074408380758	2.80966
"HMPREF1120_07986"	2.95206389994656	3.26248649661177	2.51509
"HMPREF1120_07996"		1.93422550726976	3.31195273458682
"HMPREF1120_07998"	2.02764110654284
"HMPREF1120_07999"	1.45280263612632
"HMPREF1120_08008"			2.38958832274349
"HMPREF1120_08020"	1.68995076245168
"HMPREF1120_08023"	2.35232033960462
"HMPREF1120_08029"	2.02772625625653	2.41554368424063
"HMPREF1120_08031"	1.60990917675594
"HMPREF1120_08033"	1.46641971263439
"HMPREF1120_08046"	1.63138261313366
"HMPREF1120_08048"		2.57368940689317	2.16149408346954
"HMPREF1120_08051"		2.79200593081469	3.52815840199958
"HMPREF1120_08054"	1.88789231369993
"HMPREF1120_08071"		2.79570965906624
"HMPREF1120_08076"	3.49376132864136	3.60803696406863
"HMPREF1120_08082"		1.41222424669769	1.9527774776878
"HMPREF1120_08086"			3.54323325494895
"HMPREF1120_08097"	1.81441657619326	1.72832396118659
"HMPREF1120_08101"	2.55321527107791	3.20907029175288
"HMPREF1120_08107"	1.52101816211468
"HMPREF1120_08108"		2.14325661313605
"HMPREF1120_08114"	2.06284328716395	3.57781885002064	4.2248
"HMPREF1120_08118"	2.5282227461727	2.20312654230796	2.06006
"HMPREF1120_08124"			1.63203718804698
"HMPREF1120_08137"	2.92516661658831	3.23267499198101	3.18764
"HMPREF1120_08138"		1.76222243423843
"HMPREF1120_08142"	2.00831306821181	2.14796917403215	2.18773
"HMPREF1120_08144"	1.91197622966718
"HMPREF1120_08146"	1.56738330265607
"HMPREF1120_08150"		2.53694412889088	2.4982373935525
"HMPREF1120_08153"		1.70191220255685
"HMPREF1120_08173"	2.75446142002217
"HMPREF1120_08180"	2.20315706135526
"HMPREF1120_08183"			1.70269190521722
"HMPREF1120_08186"	1.49772377134831
"HMPREF1120_08193"			1.45447823060925
"HMPREF1120_08197"			2.94039891869655
"HMPREF1120_08230"	1.53760224008323
"HMPREF1120_08232"	3.01653918605649	2.424495521556	3.98748
"HMPREF1120_08236"	1.65931444777841
"HMPREF1120_08237"	1.74412955457837
"HMPREF1120_08241"			1.67401917561934
"HMPREF1120_08244"	1.36004729819165
"HMPREF1120_08246"	2.80222937050875
"HMPREF1120_08256"	1.64201812665002
"HMPREF1120_08257"		2.23644757091888
"HMPREF1120_08259"			2.66303966370805
"HMPREF1120_08263"		2.14016526015755
"HMPREF1120_08267"	2.82264541988138
"HMPREF1120_08285"	1.86040612659504
"HMPREF1120_08289"	2.94246997718507	1.91581935706695
"HMPREF1120_08294"			1.77807287914507
"HMPREF1120_08297"			1.66910902647051
"HMPREF1120_08302"		2.96429143303757	3.33481351632349
"HMPREF1120_08306"		2.72985454736596	4.1077683574162
"HMPREF1120_08308"		2.576576673981	2.05329526814019
"HMPREF1120_08318"	1.63215193545455
"HMPREF1120_08330"		2.90568528396125
"HMPREF1120_08331"		2.70563458525137
"HMPREF1120_08341"		2.5371763100939	2.17932572302104
"HMPREF1120_08347"			2.31694395109905
"HMPREF1120_08350"	2.44138497051116
"HMPREF1120_08361"	1.91971129360042	1.91243962174208
"HMPREF1120_08368"	1.64342149626859
"HMPREF1120_08377"			1.75128117682645
"HMPREF1120_08381"		3.9400182031325	3.81508184009883
"HMPREF1120_08388"			1.45737498330747
"HMPREF1120_08389"			2.33501354640873
"HMPREF1120_08392"			1.94978409738942
"HMPREF1120_08402"	1.44926907677907
"HMPREF1120_08453"		1.49369816304828	2.12315964942997
"HMPREF1120_08457"	2.02214280368982
"HMPREF1120_08459"		1.47650590956771
"HMPREF1120_08472"	2.44921700941011
"HMPREF1120_08479"	2.43022589886059
"HMPREF1120_08481"	2.05529294395292	2.74188503578789	2.97772
"HMPREF1120_08482"			2.19070767014446
"HMPREF1120_08484"	2.05752627314164
"HMPREF1120_08499"	1.22482601296278
"HMPREF1120_08501"		2.6024724582846	1.91922363312928
"HMPREF1120_08503"			1.54302914585599
"HMPREF1120_08515"	3.10132375587339	4.35365799722675	3.45767
"HMPREF1120_08516"		1.73260973165424
"HMPREF1120_08517"	3.75519208976477	3.8043685428199	3.9056
"HMPREF1120_08519"	2.03864144384206	2.89343717124978	2.10962
"HMPREF1120_08521"		1.90931853127325	2.51696469539079
"HMPREF1120_08523"		2.10911105131203	3.10387685516167
"HMPREF1120_08525"			2.58802314530888
"HMPREF1120_08553"	1.93880048994505	3.11966653442544	2.23507
"HMPREF1120_08556"	1.70427531271688	2.38739171681391	1.94306
"HMPREF1120_08572"		2.96558070544082
"HMPREF1120_08575"		2.92680292924005
"HMPREF1120_08578"		2.73706573861214
"HMPREF1120_08593"			1.86753362189176
"HMPREF1120_08595"	1.44946624805826	2.17014842969739	1.86729
"HMPREF1120_08598"	2.52477937287826	2.4193856277773	3.2142
"HMPREF1120_08609"	1.96725016575793	2.36936291290515
"HMPREF1120_08613"		1.45879695149162
"HMPREF1120_08619"		3.19081369651103	4.26508126457395
"HMPREF1120_08620"	2.11144506860766	2.10776590583383	3.8313
"HMPREF1120_08625"	3.15155871638136
"HMPREF1120_08634"	2.20014984315334
"HMPREF1120_08635"		2.2058550690932
"HMPREF1120_08640"	3.07170325742871	3.02703535932676	2.95784
"HMPREF1120_08644"	3.39648433469826	3.38586774265276	3.48764
"HMPREF1120_08648"			2.84762959005774
"HMPREF1120_08653"	5.57812509622757	4.67175448159589	2.81846
"HMPREF1120_08654"	1.91885167103025	2.84472605215825	2.05932
"HMPREF1120_08655"		1.94357171327952	1.75208712050703
"HMPREF1120_08670"	1.83896073249937
"HMPREF1120_08671"	1.72456821230664
"HMPREF1120_08688"		1.68069398078924	3.14953095031637
"HMPREF1120_08693"	5.04435106488982	4.03867477198813	4.44616
"HMPREF1120_08694"	1.32836685228697		3.88978315480452
"HMPREF1120_08695"			3.10981965302587
"HMPREF1120_08703"		1.93890094625894	1.80099274465239
"HMPREF1120_08711"	1.96991326192987
"HMPREF1120_08713"		1.86001088336914	2.18979254273766
"HMPREF1120_08714"	1.57918176648345	1.91996045236257	2.13821
"HMPREF1120_08717"		1.60145409077479	2.25324533660752
"HMPREF1120_08718"	1.46015493610283
"HMPREF1120_08740"		3.27015202594284
"HMPREF1120_08743"		2.46426101215817	2.23741632015658
"HMPREF1120_08744"		1.1483184884638
"HMPREF1120_08752"	1.89921185925668
"HMPREF1120_08768"	3.69066050379549	3.72123571641586
"HMPREF1120_08776"		1.44539171588777
"HMPREF1120_08788"	2.00139738280416
"HMPREF1120_08794"	3.00269920251052	2.57739329154989
"HMPREF1120_08800"	1.11737749650658
"HMPREF1120_08814"			2.20940603140501
"HMPREF1120_08815"	3.16438819632866	2.95064454550442	1.84884
"HMPREF1120_08816"			1.61496622317323
"HMPREF1120_08817"			3.2135203827805
"HMPREF1120_08819"	2.05531863950883	1.72280127338007
"HMPREF1120_08820"		1.75117606605545
"HMPREF1120_08825"			1.27582809579263
"HMPREF1120_08834"	1.84227646245765	2.89804804741148	3.95149
"HMPREF1120_08839"			1.75198246256399
"HMPREF1120_08854"	1.58631688448103
"HMPREF1120_08877"		1.04999210849271
"HMPREF1120_08885_HMPREF1120_08886"		2.31245166798202
"HMPREF1120_08893"			2.07980014213076
"HMPREF1120_08907"	1.58407085541358
"HMPREF1120_08911"	2.15481988811512
"HMPREF1120_08916"		2.25579755248683	1.45545719907823
"HMPREF1120_08926"			5.9145936203859
"HMPREF1120_08933"	2.62165200023371
"HMPREF1120_08943"	2.82680396891383	2.76908090499853
"HMPREF1120_08952"	2.99728750644477	2.18962503414387	3.56588
"HMPREF1120_08954"		3.46100201714078	4.40372360800428
"HMPREF1120_08969"			2.33808644657173
"HMPREF1120_08970"	1.2221006995723
"HMPREF1120_08972"	2.57173099939934	3.88394910369841	4.19664
"HMPREF1120_08983"	2.14859139224136
"HMPREF1120_08990"	1.4249322189846
"HMPREF1120_08991"	3.14674723591505	1.73680457355752
"HMPREF1120_08997"	2.87752937912487	3.63867156919734
"HMPREF1120_09004"	1.36256324682808
"HMPREF1120_09021"	1.54363385342584	2.52604443170774	3.08679
"HMPREF1120_09023"			3.0182181245357
"HMPREF1120_09038"	1.68646292659139
"HMPREF1120_09039"		1.59081331460422
"HMPREF1120_09040"	1.74354549965905	1.89427661543354	3.31298
"HMPREF1120_09043"	1.59054916560347
"HMPREF1120_09051"	3.11088278932648	5.92554263235503	4.33669
"HMPREF1120_09052"	2.11920400724644
"HMPREF1120_09055"		1.78762466436136	1.69555681988571
"HMPREF1120_09064"			4.22709869556548
"HMPREF1120_09072"			2.12480377281113
"HMPREF1120_09073"	2.1791991419589	1.51094109299415
"HMPREF1120_09077"	1.13571239736909
"HMPREF1120_09078"			2.20161900272623
"HMPREF1120_09082"	2.11981748445365	2.04798049950998
"HMPREF1120_09088"		1.83776715887403	2.22764913002294
"HMPREF1120_09089"		1.25273625545399	2.51724350390358
"HMPREF1120_09104"	1.86371433604208	3.64723682602642	3.92548
"HMPREF1120_09105"		1.18423330027352	1.28085430037293
"HMPREF1120_09108"	1.3443118751687	2.30890683264444	2.09524
"HMPREF1120_09111"		1.88360218848919	2.79800802808931
"HMPREF1120_09118"	3.25842164108058	4.8555828528887
"HMPREF1120_09124"			1.67687097959683
"HMPREF1120_09140"	1.62492625020651
"HMPREF1120_09146"	2.70078970235983		2.23765975102908
"HMPREF1120_09151"	1.50419720904794
"HMPREF1120_09154"	2.49055630071598
"HMPREF1120_09198"	1.64291811067167
"HMPREF1120_09204"		1.57145831909321
"HMPREF1120_09206"	1.49920520304004
"HMPREF1120_09207"	2.69182464271036
"HMPREF1120_09212"	6.29406379365564	8.05830699173072	6.22629
"HMPREF1120_09216"	1.61028098487603	1.37733250634313	2.39226
"HMPREF1120_09229"		2.79749430431021	3.34271801156637
"HMPREF1120_09232"		1.39490784695603
"HMPREF1120_09244"	1.90372936352382	2.60055825739065
"HMPREF1120_09245"	1.87601255269075
"HMPREF1120_09249"	1.83293909085653	1.53941460982127
"HMPREF1120_09251"		1.9720224547086	2.53598926822318
"asmbl_1212|g.14787"			2.56661382403699
"asmbl_12573|g.32715"	2.38261445913409
"asmbl_14080|g.43767"		1.58750717915186	2.54927327181775
"asmbl_17627|g.46381"			1.78307945843896
"asmbl_27318|g.68478"	1.96338267219086
"asmbl_3230|g.8532"		1.81582471024084
"asmbl_34664|g.85020"		2.58392890169738	2.84587421428606
"asmbl_36624|g.93821"			2.55498602584245
"asmbl_4257|g.4462"		4.82192356345404	4.06537535030989
"asmbl_5284|g.16070"	2.93304049916399	2.16928554185542
"asmbl_783|g.565"	1.2133632520365
"asmbl_7943|g.30188"	2.53413997154187	2.37946441893552	2.54611

## Sheet: Genes DOWN Skin vs Control
Gene	WT1 log2FC	WT2 log2FC	MT log2FC
"HMPREF1120_00001"	-2.26921844027859		-4.68996385231237
"HMPREF1120_00010"			-1.9499613640009
"HMPREF1120_00016"		-2.43481836456944	-2.84707044768249
"HMPREF1120_00018"	-2.92106523852129	-3.01609113354857
"HMPREF1120_00019"		-1.31910862345561
"HMPREF1120_00024"	-2.34450989554922	-3.12358862759827
"HMPREF1120_00049"		-1.2591716900709
"HMPREF1120_00052"	-2.46470506166004	-2.96075129811631	-1.61616
"HMPREF1120_00053"		-4.42236328457743	-3.07606784510515
"HMPREF1120_00054"		-1.37864260007578
"HMPREF1120_00057"		-1.24228899114435
"HMPREF1120_00064"	-1.84959013538217
"HMPREF1120_00065"	-3.54086814042544	-2.23397674559243
"HMPREF1120_00074"	-2.49140172765699
"HMPREF1120_00079"			-1.43945962983212
"HMPREF1120_00089"			-1.84194394485181
"HMPREF1120_00093"			-2.04363664668713
"HMPREF1120_00100"	-2.64349482057726	-2.01489540706275
"HMPREF1120_00110"	-2.15392364083202	-1.5781113151424	-1.53854
"HMPREF1120_00113"		-2.07075807008163
"HMPREF1120_00118"	-1.68516069891252	-1.84592060257396
"HMPREF1120_00126"	-1.96143521300176	-1.37432665539152
"HMPREF1120_00128"	-2.74769598836818	-2.47068559756666
"HMPREF1120_00129"			-1.63893703127733
"HMPREF1120_00135"	-6.03157582825973		-3.11477759396712
"HMPREF1120_00136"	-1.83244853335996		-2.34507922968042
"HMPREF1120_00140"			-1.21664752375329
"HMPREF1120_00141"		-1.65652547614971
"HMPREF1120_00144"	-2.85814845926245	-3.64127197448202	-3.74219
"HMPREF1120_00145"		-2.95841743971205
"HMPREF1120_00146"	-1.18608324337758	-2.6197722790884	-2.70967
"HMPREF1120_00152"	-2.53155116446125
"HMPREF1120_00156"	-1.62418723525317
"HMPREF1120_00158"		-1.43526410751381
"HMPREF1120_00160"		-1.46630939586651	-1.09462551618767
"HMPREF1120_00161"			-1.84775235662779
"HMPREF1120_00162"			-2.46550496962999
"HMPREF1120_00163"			-1.8629184348877
"HMPREF1120_00165"			-2.48748526385401
"HMPREF1120_00178"	-2.1966440905033
"HMPREF1120_00185"	-1.65432196525185
"HMPREF1120_00189"		-3.56891467699259
"HMPREF1120_00190"		-1.07084040168587	-1.85346158283333
"HMPREF1120_00193"		-1.54279612993496	-1.91999374607428
"HMPREF1120_00194"	-2.1100269274048	-2.8855551265704
"HMPREF1120_00195"	-2.24593090278951
"HMPREF1120_00198"		-1.79806360407918	-2.33673042183562
"HMPREF1120_00204"	-1.51265075105508
"HMPREF1120_00208"		-1.78006382426196	-1.47582979994459
"HMPREF1120_00215"		-1.95888946477789
"HMPREF1120_00217"	-2.03509881645671	-1.72653779125593	-1.96232
"HMPREF1120_00220"	-2.93585786281658	-1.47005623735389
"HMPREF1120_00222"			-1.50081935872101
"HMPREF1120_00229"		-1.17008663200977	-2.03934037066258
"HMPREF1120_00231"	-2.32065004880858	-2.48661562611298
"HMPREF1120_00237"			-1.82857349470611
"HMPREF1120_00239"	-1.80343791593346
"HMPREF1120_00250"			-1.93206254259373
"HMPREF1120_00260"	-3.00636502324216	-2.11567099420912
"HMPREF1120_00267"	-2.2957832397166
"HMPREF1120_00278"	-3.71698889761754	-1.58456774408635
"HMPREF1120_00279"			-1.27706250328944
"HMPREF1120_00282"	-1.84865381296865	-3.2106747995198	-2.27521
"HMPREF1120_00287"			-1.42828001378309
"HMPREF1120_00291"	-1.88972116112576	-2.04716685758531
"HMPREF1120_00296"	-2.88955733369464
"HMPREF1120_00304"	-1.35002713660446	-3.04276813565217	-2.22079
"HMPREF1120_00305"	-2.55177210944283
"HMPREF1120_00306"	-1.84126868014875		-2.3281387994082
"HMPREF1120_00307"	-1.9910736086239
"HMPREF1120_00314"	-3.33290710357308	-2.41425550021758
"HMPREF1120_00317"			-1.23324328773017
"HMPREF1120_00320"		-1.51972755548299
"HMPREF1120_00326"			-1.87328686527498
"HMPREF1120_00328"	-2.60621973054837	-2.56724119854111	-3.40774
"HMPREF1120_00332"	-1.80558031612093
"HMPREF1120_00333"	-2.06494400545194
"HMPREF1120_00339"	-1.69300701682767	-2.25372504801089	-2.17876
"HMPREF1120_00340"	-3.1956220395943	-2.43639766349058	-4.03387
"HMPREF1120_00343"	-1.91094594811164		-1.84392371388825
"HMPREF1120_00345"	-2.69675401276918
"HMPREF1120_00347"	-1.62038706960536	-2.41886346141773
"HMPREF1120_00349"	-1.47294850770158
"HMPREF1120_00358"		-1.20896181385638
"HMPREF1120_00359"	-2.88354440366212	-2.38582736111307
"HMPREF1120_00371"	-1.88893885984
"HMPREF1120_00375"	-1.27935649811839	-1.37553461067728
"HMPREF1120_00377"		-1.9110562150718
"HMPREF1120_00380"			-1.09878416771743
"HMPREF1120_00384"		-2.95012310453547	-1.94550111082436
"HMPREF1120_00386"	-1.1174611870315
"HMPREF1120_00388"			-2.06001462881963
"HMPREF1120_00408"	-1.67210370279891
"HMPREF1120_00426"	-2.25255440532461		-3.20662151770361
"HMPREF1120_00427"	-1.84948295122198
"HMPREF1120_00429"	-3.41692964895412	-4.25345894620631
"HMPREF1120_00433"			-2.31430745336156
"HMPREF1120_00434"	-1.33584476207308
"HMPREF1120_00436"			-1.22023968973039
"HMPREF1120_00441"	-3.62332868755846
"HMPREF1120_00442"	-2.24781830126967
"HMPREF1120_00443"			-2.52840734973993
"HMPREF1120_00447"		-2.44698200931109	-1.53242062725633
"HMPREF1120_00448"	-1.760319392774	-1.71232709885478
"HMPREF1120_00451"			-1.29221208043556
"HMPREF1120_00456"		-1.4878198318936	-2.12392311980366
"HMPREF1120_00460"	-1.90412268379634		-1.82053482008173
"HMPREF1120_00462"	-1.7206612978964	-1.60581099341343	-1.46594
"HMPREF1120_00463"		-2.1644811606358	-2.96151920377772
"HMPREF1120_00464"	-1.32111439000239
"HMPREF1120_00466"		-1.2343251747351
"HMPREF1120_00471"		-3.00102715318117	-2.40150665014554
"HMPREF1120_00482"			-3.48107206899422
"HMPREF1120_00487"	-2.49514794186364
"HMPREF1120_00490"		-2.72394769359465
"HMPREF1120_00491"		-2.43244204619807
"HMPREF1120_00493"	-1.34623820018344
"HMPREF1120_00512"		-1.58950497760222
"HMPREF1120_00515"		-1.81272072261413
"HMPREF1120_00523"		-2.13467868997479
"HMPREF1120_00525"	-2.49600972782066
"HMPREF1120_00537"	-1.38673075312781
"HMPREF1120_00548"			-2.31000654741575
"HMPREF1120_00551"			-2.38065377357404
"HMPREF1120_00552"	-2.02715689726918	-2.32664562811607	-2.07029
"HMPREF1120_00556"	-1.57906619440492
"HMPREF1120_00557"			-1.6972305849365
"HMPREF1120_00559"	-1.88683051540907	-2.02820967281652
"HMPREF1120_00561"	-1.6182723227554	-1.33423832996295	-1.12337
"HMPREF1120_00565"		-3.25995499014282
"HMPREF1120_00569"	-1.67529498306629
"HMPREF1120_00572"			-1.20780524693301
"HMPREF1120_00573"	-1.51674610509772
"HMPREF1120_00591"			-1.68032944192997
"HMPREF1120_00593"			-1.40160831369152
"HMPREF1120_00606"	-1.91521836934661
"HMPREF1120_00614"			-1.54353472024806
"HMPREF1120_00615"	-2.25723840344834	-2.10761005582363
"HMPREF1120_00617"		-1.22065595037709	-1.78633859520772
"HMPREF1120_00620"			-1.43651817650184
"HMPREF1120_00622"	-4.4859710462884		-2.2733187970977
"HMPREF1120_00625"		-1.85377066519448
"HMPREF1120_00632"	-2.44810886905584
"HMPREF1120_00633"		-1.00781106176992
"HMPREF1120_00634"			-1.92407376917467
"HMPREF1120_00635"	-2.27349217281116	-2.01437915923322	-1.85912
"HMPREF1120_00637"	-1.42528259296373		-1.67855447949458
"HMPREF1120_00638"			-1.98875805984155
"HMPREF1120_00640"		-1.37718341215046
"HMPREF1120_00649"	-2.08984871203945
"HMPREF1120_00656"	-2.54182824571936	-2.09792421791558
"HMPREF1120_00657"	-4.35793163600133	-5.330170191143
"HMPREF1120_00664"	-1.795207975144
"HMPREF1120_00666"	-2.04252181014991
"HMPREF1120_00675"	-1.28769775037915
"HMPREF1120_00676"		-1.4943381510984
"HMPREF1120_00679"			-1.42216523210209
"HMPREF1120_00688"		-1.23572169725421
"HMPREF1120_00692"	-1.96882870316202
"HMPREF1120_00693"		-1.42863747499814
"HMPREF1120_00695"		-2.78072029021644
"HMPREF1120_00704"	-1.8544737120512		-2.11119456521894
"HMPREF1120_00712"	-1.94652934065483		-1.69150345360111
"HMPREF1120_00713"	-2.88006578228998	-2.70753686516229	-3.33381
"HMPREF1120_00718"	-1.30322452560628
"HMPREF1120_00724"			-2.04109381446974
"HMPREF1120_00730"		-1.84924291162264
"HMPREF1120_00734"	-1.54097097298265
"HMPREF1120_00735"		-2.38120908541544	-1.84667566065091
"HMPREF1120_00738"			-2.14634374751512
"HMPREF1120_00740"	-2.20628448039365	-1.49936787040621
"HMPREF1120_00746"			-1.83046459356172
"HMPREF1120_00751"			-1.01287829253379
"HMPREF1120_00752"	-3.06993856108796
"HMPREF1120_00755"	-1.6134155740491	-1.94732663663246
"HMPREF1120_00765"	-3.36966745231749	-1.5875515850585
"HMPREF1120_00768"	-2.63069067759609	-3.68972486713873
"HMPREF1120_00771"			-2.37695830649196
"HMPREF1120_00776"			-4.71094323591132
"HMPREF1120_00784"	-1.72271894802944	-1.82629163800954
"HMPREF1120_00785"			-1.56358165566796
"HMPREF1120_00807"	-1.9768584138726
"HMPREF1120_00812"			-2.21353840151834
"HMPREF1120_00816"			-2.40100575746673
"HMPREF1120_00826"			-1.9343859038585
"HMPREF1120_00829"		-1.83052218189164	-2.01663597486788
"HMPREF1120_00831"	-1.8339627543599
"HMPREF1120_00834"	-2.643033474823	-1.83866876540408
"HMPREF1120_00836"			-3.35706716762189
"HMPREF1120_00838"			-1.4468258112432
"HMPREF1120_00846"		-1.32426913188401
"HMPREF1120_00847"			-1.30532900217009
"HMPREF1120_00860"	-1.78551912452822		-1.4868863038259
"HMPREF1120_00879"		-1.27775878656644	-3.04504784202734
"HMPREF1120_00880"	-1.42042073693569
"HMPREF1120_00881"	-3.17069847489419
"HMPREF1120_00885"	-1.88111203265491	-2.997669479502
"HMPREF1120_00891"	-1.76322093680216
"HMPREF1120_00896"	-1.9296148093158	-2.85840087260394	-2.1588
"HMPREF1120_00907"			-1.69730325276528
"HMPREF1120_00924"	-1.519409015163	-1.80940829413751	-2.40683
"HMPREF1120_00931"		-1.81679410536763	-3.40090506540783
"HMPREF1120_00935"	-6.84202866743508	-5.43386934136736	-1.45426
"HMPREF1120_00936"	-1.3605149338584		-1.80427860738589
"HMPREF1120_00946"	-2.53043509057441
"HMPREF1120_00953"			-1.68650633449358
"HMPREF1120_00954"		-1.13314870358682	-1.6073201212749
"HMPREF1120_00958"	-1.53464130315318
"HMPREF1120_00963"	-2.12276719954191
"HMPREF1120_00966"		-1.61643336648697	-2.46950323720832
"HMPREF1120_00968"			-1.73340969409815
"HMPREF1120_00971"	-3.367591198643	-3.34501308793136	-2.03586
"HMPREF1120_00972"			-1.95610757666496
"HMPREF1120_00976"		-3.15790066949916	-2.12235732707824
"HMPREF1120_00978"		-1.97192539044552
"HMPREF1120_00984"		-1.43026601622428
"HMPREF1120_00988"		-1.74350976354788
"HMPREF1120_00996"	-4.94791299424523	-5.22790808263851
"HMPREF1120_00998"	-2.14677158292109	-1.87026033399457
"HMPREF1120_00999"			-2.00748587331173
"HMPREF1120_01002"	-1.76609452355279
"HMPREF1120_01020"	-1.62395930847919		-2.15856294361604
"HMPREF1120_01022"	-1.55565556359169
"HMPREF1120_01030"	-1.3199723567462	-1.40210072900781	-1.43601
"HMPREF1120_01031"	-1.55329809825607
"HMPREF1120_01032"	-2.22187469566297
"HMPREF1120_01046"			-1.85913810886083
"HMPREF1120_01051"	-1.56248046194939
"HMPREF1120_01055"		-1.20387174778764
"HMPREF1120_01062"	-1.72962595100184		-1.97864555596337
"HMPREF1120_01071"	-1.0383494485383	-2.20392557921262	-1.59658
"HMPREF1120_01074"		-1.76122112924188	-2.00362800261786
"HMPREF1120_01077"	-1.82863999618803	-3.21889281712172	-3.23465
"HMPREF1120_01078"			-1.79786678447641
"HMPREF1120_01081"		-1.30645067970727
"HMPREF1120_01084"	-2.18718498042633
"HMPREF1120_01085"		-1.06766637017011
"HMPREF1120_01089"			-2.32219082262784
"HMPREF1120_01100"		-2.65748317976866	-4.59920480365293
"HMPREF1120_01104"	-1.91044754909334
"HMPREF1120_01119"	-2.20111512688106
"HMPREF1120_01133"	-1.91879902809136	-1.84170704034829
"HMPREF1120_01134"	-3.36214771743744	-1.93365010538563
"HMPREF1120_01137"		-1.95499632224591	-3.04258900457517
"HMPREF1120_01138"			-2.69016986343651
"HMPREF1120_01142"			-1.64076762376363
"HMPREF1120_01149"		-1.17159429485039	-2.24739913399535
"HMPREF1120_01151"			-2.09312507510963
"HMPREF1120_01154"		-1.75049169319685
"HMPREF1120_01156"	-2.35684968540798
"HMPREF1120_01157"		-3.21970457072959
"HMPREF1120_01158"			-1.33656188507622
"HMPREF1120_01170"	-2.62919054531256
"HMPREF1120_01171"			-1.75877211496923
"HMPREF1120_01172"		-1.42358228108564
"HMPREF1120_01176"			-1.95749044909593
"HMPREF1120_01186"		-2.64149259932112	-2.90430880445729
"HMPREF1120_01205"	-3.29074707500677	-2.0059883330479
"HMPREF1120_01208"	-2.51465108320737	-1.75911831209337
"HMPREF1120_01213"		-1.55108564379124	-2.07287388858548
"HMPREF1120_01225"	-2.63230097866771
"HMPREF1120_01235"			-3.4567455955173
"HMPREF1120_01239"			-1.92670254898426
"HMPREF1120_01240"	-2.47050989221451
"HMPREF1120_01242"			-3.10741219389649
"HMPREF1120_01248"	-1.63024573690083
"HMPREF1120_01252"		-1.47661956437964	-2.01315660739797
"HMPREF1120_01257"		-1.18162551469376
"HMPREF1120_01265"	-1.72800892485368	-1.67068945201211
"HMPREF1120_01275"	-2.14842269428234		-1.85899172791526
"HMPREF1120_01276"			-1.20155994480128
"HMPREF1120_01280"	-2.80084757084673
"HMPREF1120_01282"	-2.25254281330601
"HMPREF1120_01283"			-2.36783848998429
"HMPREF1120_01284"			-2.38851705241395
"HMPREF1120_01288"		-1.99018781474188	-1.42178831302047
"HMPREF1120_01289"	-1.55037155228166
"HMPREF1120_01291"			-2.62625057252655
"HMPREF1120_01294"		-1.94016130452051
"HMPREF1120_01295"	-1.29854260020037	-1.07379729654206
"HMPREF1120_01296"	-2.17679911577733	-3.54484046198227	-2.43882
"HMPREF1120_01299"		-1.77294295973612	-1.68868827607837
"HMPREF1120_01304"			-1.46854677037882
"HMPREF1120_01310"		-5.50903831232425	-3.83366222418556
"HMPREF1120_01312"	-3.51990342654908	-2.43094404719287
"HMPREF1120_01315"		-1.98488301864693	-2.86917773178569
"HMPREF1120_01316"	-2.0467745015696	-1.79307628111634
"HMPREF1120_01318"	-1.84452633987385
"HMPREF1120_01327"	-1.82244772885923	-1.22114057351198
"HMPREF1120_01333"	-2.93319658030438
"HMPREF1120_01335"	-3.61968413647755	-2.54167527272867
"HMPREF1120_01340"			-1.16037115905723
"HMPREF1120_01341"		-3.77420670479043
"HMPREF1120_01343"			-2.67046743113548
"HMPREF1120_01354"	-1.70219848370166
"HMPREF1120_01358"	-1.49082075828315
"HMPREF1120_01367"	-1.79541356312058
"HMPREF1120_01382"	-1.51237196079399	-1.73440915109675	-2.51688
"HMPREF1120_01383"	-1.92060030770411	-2.50965439430788	-1.76016
"HMPREF1120_01399"		-2.22652227186979
"HMPREF1120_01403"	-2.28781708907473		-2.52785783352823
"HMPREF1120_01409"	-3.14924089546254
"HMPREF1120_01410"	-1.79601822738365
"HMPREF1120_01416"			-3.77153394176613
"HMPREF1120_01417"	-3.74198148353044	-2.08286267545564
"HMPREF1120_01428"	-1.55836039065208	-3.08062662884383	-2.77146
"HMPREF1120_01439"		-1.62294266674767	-1.4673289476623
"HMPREF1120_01446"			-2.7178686806736
"HMPREF1120_01461"	-2.21017165448351
"HMPREF1120_01468"			-1.47939927299905
"HMPREF1120_01472"	-1.6524196025425	-1.73864034760922
"HMPREF1120_01474"			-2.04844605979219
"HMPREF1120_01477"			-1.84300340805345
"HMPREF1120_01478"			-1.76540110835015
"HMPREF1120_01479"	-1.95368599063665
"HMPREF1120_01486"		-5.07166240666005	-1.19519668512832
"HMPREF1120_01487"		-2.62497529856776	-1.81212747167029
"HMPREF1120_01490"		-2.38627210253983	-2.42513404994025
"HMPREF1120_01502"	-3.03306339998262
"HMPREF1120_01505"	-1.614695347058
"HMPREF1120_01529"	-1.50891051479588	-1.37885952161602
"HMPREF1120_01531"	-1.81455426881999	-1.93417453083023
"HMPREF1120_01533"	-1.72351229287215
"HMPREF1120_01534"	-2.33352619749224	-2.39781818588677
"HMPREF1120_01540"	-2.03753154521171	-2.470612725878
"HMPREF1120_01549"	-5.2400740991334	-6.14291818788203	-3.53764
"HMPREF1120_01565"		-1.04563520817671
"HMPREF1120_01567"	-2.11645364285381
"HMPREF1120_01568"	-1.64662259693059
"HMPREF1120_01574"			-1.29153866266878
"HMPREF1120_01578"	-2.51248556245633	-2.81635603980769	-3.5408
"HMPREF1120_01586"	-3.02902764997628
"HMPREF1120_01588"			-1.36973962202677
"HMPREF1120_01597"	-2.0604943339078
"HMPREF1120_01600"			-1.63416824892771
"HMPREF1120_01601"			-1.92900557241712
"HMPREF1120_01609"	-1.54359008769794	-2.1237880693668	-1.62764
"HMPREF1120_01613"	-1.62370647988392
"HMPREF1120_01614"			-1.1687808498035
"HMPREF1120_01625"		-1.31651273950505
"HMPREF1120_01635"			-1.63364195874701
"HMPREF1120_01638"			-1.60478190463296
"HMPREF1120_01645"	-2.94767530707354	-3.02057663674765
"HMPREF1120_01650"			-1.41450231100189
"HMPREF1120_01652"		-2.40466400895065	-1.92704725940437
"HMPREF1120_01656"	-2.52478809090233
"HMPREF1120_01659"	-1.72145084266959	-2.04721414229505
"HMPREF1120_01660"		-1.81647914720815
"HMPREF1120_01671"	-2.36673469109832	-2.63478792584673
"HMPREF1120_01672"		-1.3462349964017	-1.54776291807601
"HMPREF1120_01678"			-1.42481240218811
"HMPREF1120_01681"			-2.2861492822372
"HMPREF1120_01697"			-1.89582267284091
"HMPREF1120_01705"			-1.47297834475154
"HMPREF1120_01714"	-1.23857080062353	-1.56034172451394
"HMPREF1120_01718"		-1.32719107767641
"HMPREF1120_01719"			-1.22418538780971
"HMPREF1120_01721"	-1.50611374573106
"HMPREF1120_01723"	-1.6729588751627
"HMPREF1120_01725"			-2.48303014246146
"HMPREF1120_01727"			-2.71082241642666
"HMPREF1120_01728"			-2.27372731619213
"HMPREF1120_01730"	-2.59811484724043
"HMPREF1120_01731"		-1.40852052635807
"HMPREF1120_01735"	-1.67461238195456	-3.1123273309504
"HMPREF1120_01744"	-3.16916975926803	-3.64440781062361	-3.26235
"HMPREF1120_01745"	-3.98447533958903	-3.92036265137542	-3.37963
"HMPREF1120_01747"			-4.45562234664124
"HMPREF1120_01749"			-2.58373765472018
"HMPREF1120_01751"		-1.7911844034164	-2.45429265702612
"HMPREF1120_01752"			-2.10878859162074
"HMPREF1120_01761"	-2.28485588422794
"HMPREF1120_01762"	-1.138120290674
"HMPREF1120_01765"	-2.60962205991258
"HMPREF1120_01769"	-2.19355492959465	-2.2058983292928	-3.01369
"HMPREF1120_01790"	-1.95295955762749		-1.45648790338604
"HMPREF1120_01792"	-1.57307297863569
"HMPREF1120_01796"	-1.468906954217
"HMPREF1120_01798"		-1.55442057659945
"HMPREF1120_01803"			-2.12232540734467
"HMPREF1120_01805"		-1.89666246311557
"HMPREF1120_01819"	-3.28280677527216	-2.85587491658481	-1.3231
"HMPREF1120_01820"			-3.20566882302294
"HMPREF1120_01829"	-1.96944131737687	-2.21884007746736
"HMPREF1120_01838"		-1.91258503101563
"HMPREF1120_01843"	-2.4146242735565
"HMPREF1120_01844"		-1.82929410620052
"HMPREF1120_01846"		-3.44883664082118
"HMPREF1120_01848"	-1.36995940244444	-1.61321874412962
"HMPREF1120_01850"		-2.3118686692504
"HMPREF1120_01853"	-3.21809244428753	-3.29088512213199
"HMPREF1120_01855"	-1.34748456508228
"HMPREF1120_01857"			-1.35083826508964
"HMPREF1120_01875"	-1.85187814426554	-1.81343276328595
"HMPREF1120_01884"	-2.70162457721079
"HMPREF1120_01886"		-1.20367095903216
"HMPREF1120_01888"	-1.75893230683318
"HMPREF1120_01889"	-2.12148648855499	-2.14594527272903
"HMPREF1120_01890"			-1.91537604581549
"HMPREF1120_01896"		-2.5883385090605	-3.08450812162272
"HMPREF1120_01898"		-1.63324042584553	-1.83887686825578
"HMPREF1120_01909"	-1.3840888683171	-2.2814005339496
"HMPREF1120_01916"	-3.56335030547483	-2.70425729081037	-1.91563
"HMPREF1120_01918"		-4.87554859293527	-3.77280377871605
"HMPREF1120_01919"		-1.51892181033299
"HMPREF1120_01921"	-2.57408395012632		-2.66825767124813
"HMPREF1120_01922"	-3.06086670222121	-4.34708883680848	-3.02063
"HMPREF1120_01923"	-2.8805161728808	-2.49268817843395	-3.78537
"HMPREF1120_01925"	-2.45154033635645	-3.04100026911389	-2.65656
"HMPREF1120_01934"			-2.0820569929192
"HMPREF1120_01935"	-2.57997232939367		-3.09437293226464
"HMPREF1120_01936"			-1.32636063225821
"HMPREF1120_01939"		-1.89844876961824	-2.57158508861641
"HMPREF1120_01940"		-1.74334057209084	-3.64919142396924
"HMPREF1120_01947"		-1.72721104011142	-1.63976653001816
"HMPREF1120_01950"		-1.8649301593023	-1.72758766271484
"HMPREF1120_01969"	-2.19004609717884
"HMPREF1120_01970"		-1.53496959432534
"HMPREF1120_01972"		-1.37790324777779
"HMPREF1120_01986"			-1.53153693426711
"HMPREF1120_01987"			-1.3071080185664
"HMPREF1120_01988"	-1.84024553227207
"HMPREF1120_01994"	-1.58383938637508	-1.63583228019609
"HMPREF1120_01996"		-1.51410261110636
"HMPREF1120_01997"		-2.15099640424097
"HMPREF1120_02002"	-1.85610070765749
"HMPREF1120_02013"	-1.19619293555206	-1.96223892431788
"HMPREF1120_02015"			-1.83788611887031
"HMPREF1120_02026"			-2.87953681851704
"HMPREF1120_02038"		-1.9064452897241
"HMPREF1120_02040"	-2.78620490064574
"HMPREF1120_02043"	-2.33392608828918	-2.35851748378621
"HMPREF1120_02048"	-2.41574025514979
"HMPREF1120_02049"	-3.60108075480267	-2.7045396900386	-1.70934
"HMPREF1120_02060"		-1.69257672820067
"HMPREF1120_02061"		-2.27606226603506
"HMPREF1120_02064"	-4.28250973776964	-4.14132072874133	-4.79307
"HMPREF1120_02068"		-1.64255881825687
"HMPREF1120_02070"	-1.59194226355642
"HMPREF1120_02082"	-2.15813544858409
"HMPREF1120_02084"	-1.96769981431054	-1.54039553040077
"HMPREF1120_02087"			-2.02877654623957
"HMPREF1120_02097"		-2.30881141951223
"HMPREF1120_02100"	-2.99824986082822	-1.46948426792225
"HMPREF1120_02101"	-1.69059001048273	-1.18035363495557
"HMPREF1120_02103"			-2.94245410609326
"HMPREF1120_02105"		-1.24370985429843	-1.47664218673904
"HMPREF1120_02106"		-1.88427370558846
"HMPREF1120_02109"	-1.70228858788815
"HMPREF1120_02118"	-2.40034598059537
"HMPREF1120_02122"		-1.71920420812681	-2.30712102491722
"HMPREF1120_02123"			-1.9403320958956
"HMPREF1120_02124"			-1.66249398374068
"HMPREF1120_02126"	-2.1887291535242
"HMPREF1120_02136"	-2.15080069962043
"HMPREF1120_02137"		-1.471598891384
"HMPREF1120_02141"	-5.30927563045554
"HMPREF1120_02142"		-3.51475595995977
"HMPREF1120_02145"	-1.81328067758452	-3.36992463987255	-2.75393
"HMPREF1120_02146"			-3.22651486585135
"HMPREF1120_02150"	-2.1204122707427	-2.41243625866418
"HMPREF1120_02167"		-1.55121650093505
"HMPREF1120_02169"		-1.42184415963419
"HMPREF1120_02171"			-1.54104459344208
"HMPREF1120_02173"		-1.66648206284971	-1.5026703646068
"HMPREF1120_02178"		-1.75691264886165	-1.59298550370785
"HMPREF1120_02185"	-1.45341992641987
"HMPREF1120_02186"			-2.11215847225655
"HMPREF1120_02187"	-1.96487768180726		-2.70182306018834
"HMPREF1120_02190"	-3.02891321445224		-3.26460287819284
"HMPREF1120_02196"		-2.5157187709872
"HMPREF1120_02197"	-1.59386114418494
"HMPREF1120_02198"			-1.36805571063434
"HMPREF1120_02202"	-2.44510320391243
"HMPREF1120_02203"		-2.37343116776318
"HMPREF1120_02204"	-2.4785614135935	-2.90242051257232	-2.70886
"HMPREF1120_02208"	-1.21966842795019
"HMPREF1120_02209"	-1.71305768124865
"HMPREF1120_02217"			-1.60654170936579
"HMPREF1120_02219"	-2.43624501623258	-2.34945317376466	-1.86656
"HMPREF1120_02230"		-1.34502211870319	-2.51787418978376
"HMPREF1120_02239"	-2.13980042033315	-2.50882678789615
"HMPREF1120_02241"	-3.04106925364246
"HMPREF1120_02244"			-1.48541765839904
"HMPREF1120_02249"	-1.24519929683425
"HMPREF1120_02256"		-2.97563052037522
"HMPREF1120_02258"	-2.75697105273773
"HMPREF1120_02261"	-2.24127288799218	-2.95075856200491	-3.58878
"HMPREF1120_02266"	-1.67261121585421
"HMPREF1120_02270"		-2.32916351653219
"HMPREF1120_02276"		-2.39197753166495	-3.03086182057383
"HMPREF1120_02279"	-2.77051188055588
"HMPREF1120_02286"	-2.50445018765808
"HMPREF1120_02290"	-1.76770298839865	-2.03154508826892
"HMPREF1120_02295"	-2.1128337054422
"HMPREF1120_02296"			-1.76881826633553
"HMPREF1120_02299"	-3.08589233979512	-2.98746744713881
"HMPREF1120_02301"		-3.38829558551028
"HMPREF1120_02302"			-2.06489499866213
"HMPREF1120_02303"			-1.60534206435746
[truncated: 1,527 more rows]

[truncated: 9 more sheets: DiffGeneMTWT, WTSkin-WTCT.UP, WTSkin-WT.DOWN, MTSkin-MTCT.UP, MTSkin-MTCT.DOWN, Experiment ID, IPR WTU2, IPR MTU, IPR MTD]
